# Supplementary material for: Effectiveness of a Closed-System Transfer Device in Reducing Surface Contamination in a New Antineoplastic Drug-Compounding Unit: A Prospective, Controlled, Parallel Study
Source: PLoS One. 2016 Jul 8;11(7):e0159052. doi: 10.1371/journal.pone.0159052 (PMC4938267; doi:10.1371/journal.pone.0159052)
Supplement: S1 File — For both Fig 2 and Table 4, the supporting information consists in the result of the contamination measurement on the different tested localizations. All value are expressed in ng. (XLS) [file pone.0159052.s001.xls]

## Sheet: Résultats globaux
									Quantité (ng)
Prélèvement	J	Iso	Nettoyage	Localisation	Identification prélèvement	Date prélèvement	Date dosage	Délai	5 FU	Dacarbazine	Cytarabine	Ganciclovir	Ifosfamide	Cyclophosphamide	Gemcitabine	Methotrexate	Doxorubicine	Irinotecan
1	0	S			B1_T0	2014-04-05	2014-04-14	9	< 1 ng	< 1 ng	< 1 ng	< 1 ng	< 1 ng	< 1 ng	< 1 ng	< 1 ng	< 1 ng	< 1 ng
2	0	S			01_T0	2014-04-05	2014-04-14	9	< 1 ng	< 1 ng	< 1 ng	< 1 ng	< 1 ng	< 1 ng	< 1 ng	< 1 ng	< 1 ng	< 1 ng
3	0	S			02_T0	2014-04-05	2014-04-14	9	< 1 ng	< 1 ng	< 1 ng	< 1 ng	< 1 ng	< 1 ng	< 1 ng	< 1 ng	< 1 ng	< 1 ng
4	0	S			03_T0	2014-04-05	2014-04-14	9	< 1 ng	< 1 ng	< 1 ng	< 1 ng	< 1 ng	< 1 ng	< 1 ng	< 1 ng	< 1 ng	< 1 ng
5	0	S			04_T0	2014-04-05	2014-04-14	9	< 1 ng	< 1 ng	< 1 ng	< 1 ng	< 1 ng	< 1 ng	< 1 ng	< 1 ng	< 1 ng	< 1 ng
6	0	S			05_T0	2014-04-05	2014-04-14	9	< 1 ng	< 1 ng	< 1 ng	< 1 ng	< 1 ng	< 1 ng	< 1 ng	< 1 ng	< 1 ng	< 1 ng
7	0	S			06_T0	2014-04-05	2014-04-14	9	< 1 ng	< 1 ng	< 1 ng	< 1 ng	< 1 ng	< 1 ng	< 1 ng	< 1 ng	< 1 ng	< 1 ng
8	0	P			B2_T0	2014-04-05	2014-04-14	9	< 1 ng	< 1 ng	< 1 ng	< 1 ng	< 1 ng	< 1 ng	< 1 ng	< 1 ng	< 1 ng	< 1 ng
9	0	P			07_T0	2014-04-05	2014-04-14	9	< 1 ng	< 1 ng	< 1 ng	< 1 ng	< 1 ng	< 1 ng	< 1 ng	< 1 ng	< 1 ng	< 1 ng
10	0	P			08_T0	2014-04-05	2014-04-14	9	< 1 ng	< 1 ng	< 1 ng	< 1 ng	< 1 ng	< 1 ng	< 1 ng	< 1 ng	< 1 ng	< 1 ng
11	0	P			09_T0	2014-04-05	2014-04-14	9	< 1 ng	< 1 ng	< 1 ng	< 1 ng	< 1 ng	< 1 ng	< 1 ng	< 1 ng	< 1 ng	< 1 ng
12	0	P			10_T0	2014-04-05	2014-04-14	9	< 1 ng	< 1 ng	< 1 ng	< 1 ng	< 1 ng	< 1 ng	< 1 ng	< 1 ng	< 1 ng	< 1 ng
13	0	P			11_T0	2014-04-05	2014-04-14	9	< 1 ng	< 1 ng	< 1 ng	< 1 ng	< 1 ng	< 1 ng	< 1 ng	< 1 ng	< 1 ng	< 1 ng
14	0	P			12_T0	2014-04-05	2014-04-14	9	< 1 ng	< 1 ng	< 1 ng	< 1 ng	< 1 ng	< 1 ng	< 1 ng	< 1 ng	< 1 ng	< 1 ng
15	1	S	Avant nett		M1_S1_J1_B1	2014-04-09	2014-04-14	5	< 1 ng	< 1 ng	< 1 ng	< 1 ng	< 1 ng	< 1 ng	< 1 ng	< 1 ng	< 1 ng	< 1 ng
23	1	P	Avant nett	Gant	M1_S1_J1_07	2014-04-09	2014-04-14	5	< 1 ng	< 1 ng	< 1 ng	< 1 ng	1.37	79.43	< 1 ng	< 1 ng	< 1 ng	< 1 ng
24	1	P	Avant nett	Vitre	M1_S1_J1_08	2014-04-09	2014-04-14	5	< 1 ng	< 1 ng	< 1 ng	< 1 ng	< 1 ng	< 1 ng	< 1 ng	< 1 ng	< 1 ng	< 1 ng
25	1	P	Avant nett	Plan W	M1_S1_J1_09	2014-04-09	2014-04-14	5	< 1 ng	< 1 ng	< 1 ng	< 1 ng	< 1 ng	2.92	< 1 ng	< 1 ng	< 1 ng	< 1 ng
26	1	P	Avant nett	Gant	M1_S1_J1_10	2014-04-09	2014-04-14	5	< 1 ng	< 1 ng	< 1 ng	< 1 ng	< 1 ng	22.04	< 1 ng	< 1 ng	< 1 ng	< 1 ng
27	1	P	Avant nett	Vitre	M1_S1_J1_11	2014-04-09	2014-04-14	5	< 1 ng	< 1 ng	< 1 ng	< 1 ng	1.21	74.44	< 1 ng	< 1 ng	< 1 ng	< 1 ng
28	1	P	Avant nett	Plan W	M1_S1_J1_12	2014-04-09	2014-04-14	5	< 1 ng	< 1 ng	< 1 ng	< 1 ng	< 1 ng	48.83	< 1 ng	< 1 ng	< 1 ng	< 1 ng
22	1	P	Avant nett		M1_S1_J1_B2	2014-04-09	2014-04-14	5	< 1 ng	< 1 ng	< 1 ng	< 1 ng	< 1 ng	< 1 ng	< 1 ng	< 1 ng	< 1 ng	< 1 ng
37	1	P	Après nett	Gant	M1_S1_J1_07'	2014-04-09	2014-04-14	5	< 1 ng	< 1 ng	< 1 ng	< 1 ng	< 1 ng	6.49	< 1 ng	< 1 ng	< 1 ng	< 1 ng
38	1	P	Après nett	Vitre	M1_S1_J1_08'	2014-04-09	2014-04-14	5	< 1 ng	< 1 ng	< 1 ng	< 1 ng	< 1 ng	< 1 ng	< 1 ng	< 1 ng	< 1 ng	< 1 ng
39	1	P	Après nett	Plan W	M1_S1_J1_09'	2014-04-09	2014-04-14	5	< 1 ng	< 1 ng	< 1 ng	< 1 ng	< 1 ng	4.35	< 1 ng	< 1 ng	< 1 ng	< 1 ng
40	1	P	Après nett	Gant	M1_S1_J1_10'	2014-04-09	2014-04-14	5	< 1 ng	< 1 ng	< 1 ng	< 1 ng	< 1 ng	7.53	< 1 ng	< 1 ng	< 1 ng	< 1 ng
41	1	P	Après nett	Vitre	M1_S1_J1_11'	2014-04-09	2014-04-14	5	< 1 ng	< 1 ng	< 1 ng	< 1 ng	< 1 ng	7.82	< 1 ng	< 1 ng	< 1 ng	< 1 ng
42	1	P	Après nett	Plan W	M1_S1_J1_12'	2014-04-09	2014-04-14	5	< 1 ng	< 1 ng	< 1 ng	< 1 ng	< 1 ng	19.7	< 1 ng	< 1 ng	< 1 ng	< 1 ng
29	1	S	Après nett		M1_S1_J1_B1'	2014-04-09	2014-04-14	5	< 1 ng	< 1 ng	< 1 ng	< 1 ng	< 1 ng	< 1 ng	< 1 ng	< 1 ng	< 1 ng	< 1 ng
51	2	P	Avant nett	Gant	M1_S1_J2_07	2014-04-10	2014-04-16	6	56.65	< 1 ng	< 1 ng	< 1 ng	< 1 ng	7.21	< 1 ng	< 1 ng	< 1 ng	< 1 ng
52	2	P	Avant nett	Vitre	M1_S1_J2_08	2014-04-10	2014-04-16	6	< 1 ng	< 1 ng	< 1 ng	< 1 ng	< 1 ng	< 1 ng	< 1 ng	< 1 ng	< 1 ng	< 1 ng
53	2	P	Avant nett	Plan W	M1_S1_J2_09	2014-04-10	2014-04-16	6	88.5	< 1 ng	< 1 ng	< 1 ng	< 1 ng	5.57	< 1 ng	< 1 ng	< 1 ng	< 1 ng
54	2	P	Avant nett	Gant	M1_S1_J2_10	2014-04-10	2014-04-16	6	< 1 ng	< 1 ng	< 1 ng	< 1 ng	< 1 ng	27.1	1.36	< 1 ng	< 1 ng	< 1 ng
55	2	P	Avant nett	Vitre	M1_S1_J2_11	2014-04-10	2014-04-16	6	< 1 ng	< 1 ng	< 1 ng	< 1 ng	< 1 ng	6.08	< 1 ng	< 1 ng	< 1 ng	< 1 ng
-	2	P		Plan W	M1_S1_J2_12	Non réalisé
36	1	P	Après nett		M1_S1_J1_B2'	2014-04-09	2014-04-14	5	< 1 ng	< 1 ng	< 1 ng	< 1 ng	< 1 ng	< 1 ng	< 1 ng	< 1 ng	< 1 ng	< 1 ng
64	2	P	Après nett	Gant	M1_S1_J2_07'	2014-04-10	2014-04-16	6	< 1 ng	< 1 ng	< 1 ng	< 1 ng	< 1 ng	2.43	< 1 ng	< 1 ng	< 1 ng	< 1 ng
65	2	P	Après nett	Vitre	M1_S1_J2_08'	2014-04-10	2014-04-16	6	< 1 ng	< 1 ng	< 1 ng	< 1 ng	< 1 ng	4.61	< 1 ng	< 1 ng	< 1 ng	< 1 ng
66	2	P	Après nett	Plan W	M1_S1_J2_09'	2014-04-10	2014-04-16	6	< 1 ng	< 1 ng	< 1 ng	< 1 ng	< 1 ng	13.38	< 1 ng	< 1 ng	< 1 ng	< 1 ng
67	2	P	Après nett	Gant	M1_S1_J2_10'	2014-04-10	2014-04-16	6	16.13	< 1 ng	< 1 ng	< 1 ng	< 1 ng	< 1 ng	< 1 ng	< 1 ng	< 1 ng	< 1 ng
68	2	P	Après nett	Vitre	M1_S1_J2_11'	2014-04-10	2014-04-16	6	< 1 ng	< 1 ng	< 1 ng	< 1 ng	< 1 ng	< 1 ng	< 1 ng	< 1 ng	< 1 ng	< 1 ng
69	2	P	Après nett	Plan W	M1_S1_J2_12'	2014-04-10	2014-04-16	6	< 1 ng	< 1 ng	< 1 ng	< 1 ng	< 1 ng	< 1 ng	< 1 ng	< 1 ng	< 1 ng	< 1 ng
43	2	S	Avant nett		M1_S1_J2_B1	2014-04-10	2014-04-16	6	< 1 ng	< 1 ng	< 1 ng	< 1 ng	< 1 ng	< 1 ng	< 1 ng	< 1 ng	< 1 ng	< 1 ng
78	3	P	Avant nett	Gant	M1_S1_J3_07	2014-04-11	2014-04-16	5	Traces	< 1 ng	< 1 ng	< 1 ng	< 1 ng	2.75	1113.54	< 1 ng	< 1 ng	< 1 ng
79	3	P	Avant nett	Vitre	M1_S1_J3_08	2014-04-11	2014-04-16	5	< 1 ng	< 1 ng	< 1 ng	< 1 ng	< 1 ng	< 1 ng	8.47	< 1 ng	< 1 ng	< 1 ng
80	3	P	Avant nett	Plan W	M1_S1_J3_09	2014-04-11	2014-04-16	5	< 1 ng	< 1 ng	< 1 ng	< 1 ng	< 1 ng	3.89	2.53	< 1 ng	< 1 ng	< 1 ng
81	3	P	Avant nett	Gant	M1_S1_J3_10	2014-04-11	2014-04-16	5	Traces	< 1 ng	< 1 ng	< 1 ng	1.06	71.46	320.46	< 1 ng	< 1 ng	< 1 ng
82	3	P	Avant nett	Vitre	M1_S1_J3_11	2014-04-11	2014-04-16	5	< 1 ng	< 1 ng	< 1 ng	< 1 ng	< 1 ng	< 1 ng	439.66	< 1 ng	< 1 ng	< 1 ng
83	3	P	Avant nett	Plan W	M1_S1_J3_12	2014-04-11	2014-04-16	5	< 1 ng	< 1 ng	< 1 ng	< 1 ng	< 1 ng	3.32	892.92	< 1 ng	< 1 ng	< 1 ng
50	2	P	Avant nett		M1_S1_J2_B2	2014-04-10	2014-04-16	6	< 1 ng	< 1 ng	< 1 ng	< 1 ng	< 1 ng	< 1 ng	< 1 ng	< 1 ng	< 1 ng	< 1 ng
92	3	P	Après nett	Gant	M1_S1_J3_07'	2014-04-11	2014-04-16	5	22.36	< 1 ng	< 1 ng	< 1 ng	< 1 ng	< 1 ng	25.12	< 1 ng	< 1 ng	< 1 ng
93	3	P	Après nett	Vitre	M1_S1_J3_08'	2014-04-11	2014-04-16	5	< 1 ng	< 1 ng	< 1 ng	< 1 ng	< 1 ng	< 1 ng	29.45	< 1 ng	< 1 ng	< 1 ng
94	3	P	Après nett	Plan W	M1_S1_J3_09'	2014-04-11	2014-04-16	5	18.05	< 1 ng	< 1 ng	< 1 ng	< 1 ng	3.27	10.41	< 1 ng	< 1 ng	< 1 ng
95	3	P	Après nett	Gant	M1_S1_J3_10'	2014-04-11	2014-04-16	5	< 1 ng	< 1 ng	< 1 ng	< 1 ng	< 1 ng	34.81	175.04	< 1 ng	< 1 ng	< 1 ng
96	3	P	Après nett	Vitre	M1_S1_J3_11'	2014-04-11	2014-04-16	5	< 1 ng	< 1 ng	< 1 ng	< 1 ng	< 1 ng	1.36	171.3	< 1 ng	< 1 ng	< 1 ng
97	3	P	Après nett	Plan W	M1_S1_J3_12'	2014-04-11	2014-04-16	5	< 1 ng	< 1 ng	< 1 ng	< 1 ng	< 1 ng	< 1 ng	233.18	< 1 ng	< 1 ng	< 1 ng
56	2	S	Après nett		M1_S1_J2_B1'	2014-04-10	2014-04-16	6	< 1 ng	< 1 ng	< 1 ng	< 1 ng	< 1 ng	< 1 ng	< 1 ng	< 1 ng	< 1 ng	< 1 ng
106	6	P	Avant nett	Gant	M1_S1_J4_07	2014-04-14	2014-04-22	8	< 1 ng	< 1 ng	< 1 ng	< 1 ng	< 1 ng	< 1 ng	245.19	< 1 ng	< 1 ng	< 1 ng
107	6	P	Avant nett	Vitre	M1_S1_J4_08	2014-04-14	2014-04-22	8	< 1 ng	< 1 ng	< 1 ng	< 1 ng	< 1 ng	< 1 ng	3.46	< 1 ng	< 1 ng	< 1 ng
108	6	P	Avant nett	Plan W	M1_S1_J4_09	2014-04-14	2014-04-22	8	< 1 ng	< 1 ng	< 1 ng	< 1 ng	< 1 ng	19.75	6.36	< 1 ng	< 1 ng	< 1 ng
109	6	P	Avant nett	Gant	M1_S1_J4_10	2014-04-14	2014-04-22	8	< 1 ng	< 1 ng	Traces	< 1 ng	< 1 ng	< 1 ng	10.26	< 1 ng	< 1 ng	< 1 ng
110	6	P	Avant nett	Vitre	M1_S1_J4_11	2014-04-14	2014-04-22	8	< 1 ng	< 1 ng	< 1 ng	< 1 ng	< 1 ng	1.17	71.95	< 1 ng	< 1 ng	< 1 ng
111	6	P	Avant nett	Plan W	M1_S1_J4_12	2014-04-14	2014-04-22	8	< 1 ng	< 1 ng	< 1 ng	< 1 ng	< 1 ng	5.77	614.83	< 1 ng	< 1 ng	< 1 ng
63	2	P	Après nett		M1_S1_J2_B2'	2014-04-10	2014-04-16	6	< 1 ng	< 1 ng	< 1 ng	< 1 ng	< 1 ng	< 1 ng	< 1 ng	< 1 ng	< 1 ng	< 1 ng
120	6	P	Après nett	Gant	M1_S1_J4_07'	2014-04-14	2014-04-22	8	< 1 ng	< 1 ng	< 1 ng	< 1 ng	< 1 ng	< 1 ng	7.42	< 1 ng	< 1 ng	< 1 ng
121	6	P	Après nett	Vitre	M1_S1_J4_08'	2014-04-14	2014-04-22	8	< 1 ng	< 1 ng	< 1 ng	< 1 ng	< 1 ng	< 1 ng	2.59	< 1 ng	< 1 ng	< 1 ng
122	6	P	Après nett	Plan W	M1_S1_J4_09'	2014-04-14	2014-04-22	8	< 1 ng	< 1 ng	< 1 ng	< 1 ng	< 1 ng	2.56	4.63	< 1 ng	< 1 ng	< 1 ng
123	6	P	Après nett	Gant	M1_S1_J4_10'	2014-04-14	2014-04-22	8	< 1 ng	< 1 ng	< 1 ng	< 1 ng	< 1 ng	< 1 ng	9.39	< 1 ng	< 1 ng	< 1 ng
124	6	P	Après nett	Vitre	M1_S1_J4_11'	2014-04-14	2014-04-22	8	< 1 ng	< 1 ng	< 1 ng	< 1 ng	< 1 ng	< 1 ng	63.11	< 1 ng	< 1 ng	< 1 ng
125	6	P	Après nett	Plan W	M1_S1_J4_12'	2014-04-14	2014-04-22	8	< 1 ng	< 1 ng	< 1 ng	< 1 ng	< 1 ng	1.77	202.46	< 1 ng	< 1 ng	< 1 ng
70	3	S	Avant nett		M1_S1_J3_B1	2014-04-11	2014-04-16	5	< 1 ng	< 1 ng	< 1 ng	< 1 ng	< 1 ng	< 1 ng	< 1 ng	< 1 ng	< 1 ng	< 1 ng
134	7	P	Avant nett	Gant	M1_S1_J5_07	2014-04-15	2014-04-22	7	< 1 ng	< 1 ng	< 1 ng	< 1 ng	< 1 ng	< 1 ng	1.24	< 1 ng	< 1 ng	< 1 ng
135	7	P	Avant nett	Vitre	M1_S1_J5_08	2014-04-15	2014-04-22	7	< 1 ng	< 1 ng	< 1 ng	< 1 ng	< 1 ng	< 1 ng	1.69	< 1 ng	< 1 ng	< 1 ng
136	7	P	Avant nett	Plan W	M1_S1_J5_09	2014-04-15	2014-04-22	7	< 1 ng	< 1 ng	< 1 ng	< 1 ng	< 1 ng	3.91	2.55	< 1 ng	< 1 ng	< 1 ng
137	7	P	Avant nett	Gant	M1_S1_J5_10	2014-04-15	2014-04-22	7	< 1 ng	< 1 ng	< 1 ng	< 1 ng	< 1 ng	1.1	10.59	< 1 ng	< 1 ng	< 1 ng
138	7	P	Avant nett	Vitre	M1_S1_J5_11	2014-04-15	2014-04-22	7	< 1 ng	< 1 ng	< 1 ng	< 1 ng	< 1 ng	4.8	43.94	< 1 ng	< 1 ng	< 1 ng
139	7	P	Avant nett	Plan W	M1_S1_J5_12	2014-04-15	2014-04-22	7	< 1 ng	< 1 ng	< 1 ng	< 1 ng	< 1 ng	1.04	85.86	< 1 ng	< 1 ng	< 1 ng
77	3	P	Avant nett		M1_S1_J3_B2	2014-04-11	2014-04-16	5	< 1 ng	< 1 ng	< 1 ng	< 1 ng	< 1 ng	< 1 ng	< 1 ng	< 1 ng	< 1 ng	< 1 ng
148	7	P	Après nett	Gant	M1_S1_J5_07'	2014-04-15	2014-04-22	7	< 1 ng	< 1 ng	< 1 ng	< 1 ng	< 1 ng	< 1 ng	2.81	< 1 ng	< 1 ng	< 1 ng
149	7	P	Après nett	Vitre	M1_S1_J5_08'	2014-04-15	2014-04-22	7	< 1 ng	< 1 ng	< 1 ng	< 1 ng	< 1 ng	< 1 ng	< 1 ng	< 1 ng	< 1 ng	< 1 ng
150	7	P	Après nett	Plan W	M1_S1_J5_09'	2014-04-15	2014-04-22	7	< 1 ng	< 1 ng	< 1 ng	< 1 ng	< 1 ng	< 1 ng	< 1 ng	< 1 ng	< 1 ng	< 1 ng
151	7	P	Après nett	Gant	M1_S1_J5_10'	2014-04-15	2014-04-22	7	< 1 ng	< 1 ng	< 1 ng	< 1 ng	< 1 ng	1.61	7.88	< 1 ng	< 1 ng	< 1 ng
152	7	P	Après nett	Vitre	M1_S1_J5_11'	2014-04-15	2014-04-22	7	< 1 ng	< 1 ng	< 1 ng	< 1 ng	< 1 ng	12.45	11.42	< 1 ng	< 1 ng	< 1 ng
153	7	P	Après nett	Plan W	M1_S1_J5_12'	2014-04-15	2014-04-22	7	< 1 ng	< 1 ng	< 1 ng	< 1 ng	< 1 ng	< 1 ng	2.24	< 1 ng	< 1 ng	< 1 ng
84	3	S	Après nett		M1_S1_J3_B1'	2014-04-11	2014-04-16	5	< 1 ng	< 1 ng	< 1 ng	< 1 ng	< 1 ng	< 1 ng	2.19	< 1 ng	< 1 ng	< 1 ng
169	8	P	Avant nett	Gant	M1_S2_J1_07	2014-04-16	2014-04-22	6	< 1 ng	< 1 ng	< 1 ng	Traces	< 1 ng	< 1 ng	2.19	< 1 ng	< 1 ng	< 1 ng
170	8	P	Avant nett	Vitre	M1_S2_J1_08	2014-04-16	2014-04-22	6	< 1 ng	< 1 ng	< 1 ng	< 1 ng	< 1 ng	< 1 ng	< 1 ng	< 1 ng	< 1 ng	< 1 ng
171	8	P	Avant nett	Plan W	M1_S2_J1_09	2014-04-16	2014-04-22	6	< 1 ng	< 1 ng	< 1 ng	< 1 ng	< 1 ng	< 1 ng	< 1 ng	< 1 ng	< 1 ng	< 1 ng
172	8	P	Avant nett	Gant	M1_S2_J1_10	2014-04-16	2014-04-22	6	< 1 ng	< 1 ng	Traces	< 1 ng	< 1 ng	4.72	14.22	< 1 ng	< 1 ng	< 1 ng
173	8	P	Avant nett	Vitre	M1_S2_J1_11	2014-04-16	2014-04-22	6	< 1 ng	< 1 ng	< 1 ng	< 1 ng	< 1 ng	7.91	9.68	< 1 ng	< 1 ng	< 1 ng
174	8	P	Avant nett	Plan W	M1_S2_J1_12	2014-04-16	2014-04-22	6	< 1 ng	< 1 ng	< 1 ng	< 1 ng	< 1 ng	2.68	74.5	< 1 ng	< 1 ng	< 1 ng
91	3	P	Après nett		M1_S1_J3_B2'	2014-04-11	2014-04-16	5	< 1 ng	< 1 ng	< 1 ng	< 1 ng	< 1 ng	< 1 ng	< 1 ng	< 1 ng	< 1 ng	< 1 ng
176	8	P	Après nett	Gant	M1_S2_J1_07'	2014-04-16	2014-04-22	6	< 1 ng	< 1 ng	< 1 ng	< 1 ng	< 1 ng	< 1 ng	< 1 ng	< 1 ng	< 1 ng	< 1 ng
177	8	P	Après nett	Vitre	M1_S2_J1_08'	2014-04-16	2014-04-22	6	< 1 ng	< 1 ng	< 1 ng	< 1 ng	< 1 ng	< 1 ng	< 1 ng	< 1 ng	< 1 ng	< 1 ng
178	8	P	Après nett	Plan W	M1_S2_J1_09'	2014-04-16	2014-04-22	6	< 1 ng	< 1 ng	< 1 ng	< 1 ng	< 1 ng	< 1 ng	< 1 ng	< 1 ng	< 1 ng	< 1 ng
179	8	P	Après nett	Gant	M1_S2_J1_10'	2014-04-16	2014-04-22	6	< 1 ng	< 1 ng	< 1 ng	< 1 ng	< 1 ng	< 1 ng	13.63	< 1 ng	< 1 ng	< 1 ng
180	8	P	Après nett	Vitre	M1_S2_J1_11'	2014-04-16	2014-04-22	6	< 1 ng	< 1 ng	< 1 ng	< 1 ng	< 1 ng	2.31	7.6	< 1 ng	< 1 ng	< 1 ng
181	8	P	Après nett	Plan W	M1_S2_J1_12'	2014-04-16	2014-04-22	6	< 1 ng	< 1 ng	< 1 ng	< 1 ng	< 1 ng	< 1 ng	32.09	< 1 ng	< 1 ng	< 1 ng
98	6	S	Avant nett		M1_S1_J4_B1	2014-04-14	2014-04-22	8	< 1 ng	< 1 ng	< 1 ng	< 1 ng	< 1 ng	< 1 ng	< 1 ng	< 1 ng	< 1 ng	< 1 ng
190	9	P	Avant nett	Gant	M1_S2_J2_07	2014-04-17	2014-04-24	7	< 1 ng	< 1 ng	< 1 ng	< 1 ng	< 1 ng	< 1 ng	< 1 ng	< 1 ng	< 1 ng	< 1 ng
191	9	P	Avant nett	Vitre	M1_S2_J2_08	2014-04-17	2014-04-24	7	< 1 ng	< 1 ng	< 1 ng	< 1 ng	< 1 ng	< 1 ng	< 1 ng	< 1 ng	< 1 ng	< 1 ng
192	9	P	Avant nett	Plan W	M1_S2_J2_09	2014-04-17	2014-04-24	7	< 1 ng	< 1 ng	< 1 ng	< 1 ng	< 1 ng	< 1 ng	< 1 ng	< 1 ng	< 1 ng	< 1 ng
193	9	P	Avant nett	Gant	M1_S2_J2_10	2014-04-17	2014-04-24	7	< 1 ng	< 1 ng	< 1 ng	< 1 ng	< 1 ng	< 1 ng	1.77	< 1 ng	< 1 ng	< 1 ng
194	9	P	Avant nett	Vitre	M1_S2_J2_11	2014-04-17	2014-04-24	7	< 1 ng	< 1 ng	< 1 ng	< 1 ng	< 1 ng	2.64	6.38	< 1 ng	< 1 ng	< 1 ng
195	9	P	Avant nett	Plan W	M1_S2_J2_12	2014-04-17	2014-04-24	7	< 1 ng	< 1 ng	< 1 ng	< 1 ng	< 1 ng	< 1 ng	20.53	< 1 ng	< 1 ng	< 1 ng
105	6	P	Avant nett		M1_S1_J4_B2	2014-04-14	2014-04-22	8	< 1 ng	< 1 ng	< 1 ng	< 1 ng	< 1 ng	< 1 ng	< 1 ng	< 1 ng	< 1 ng	< 1 ng
204	9	P	Après nett	Gant	M1_S2_J2_07'	2014-04-17	2014-04-24	7	< 1 ng	< 1 ng	< 1 ng	< 1 ng	< 1 ng	< 1 ng	< 1 ng	< 1 ng	< 1 ng	< 1 ng
205	9	P	Après nett	Vitre	M1_S2_J2_08'	2014-04-17	2014-04-24	7	< 1 ng	< 1 ng	< 1 ng	< 1 ng	< 1 ng	< 1 ng	< 1 ng	< 1 ng	< 1 ng	< 1 ng
206	9	P	Après nett	Plan W	M1_S2_J2_09'	2014-04-17	2014-04-24	7	< 1 ng	< 1 ng	< 1 ng	< 1 ng	< 1 ng	< 1 ng	< 1 ng	< 1 ng	< 1 ng	< 1 ng
207	9	P	Après nett	Gant	M1_S2_J2_10'	2014-04-17	2014-04-24	7	< 1 ng	< 1 ng	< 1 ng	< 1 ng	< 1 ng	< 1 ng	< 1 ng	< 1 ng	< 1 ng	< 1 ng
208	9	P	Après nett	Vitre	M1_S2_J2_11'	2014-04-17	2014-04-24	7	< 1 ng	< 1 ng	< 1 ng	< 1 ng	< 1 ng	< 1 ng	7.3	< 1 ng	< 1 ng	< 1 ng
209	9	P	Après nett	Plan W	M1_S2_J2_12'	2014-04-17	2014-04-24	7	< 1 ng	< 1 ng	< 1 ng	< 1 ng	< 1 ng	< 1 ng	14.19	< 1 ng	< 1 ng	< 1 ng
112	6	S	Après nett		M1_S1_J4_B1'	2014-04-14	2014-04-22	8	< 1 ng	< 1 ng	< 1 ng	< 1 ng	< 1 ng	< 1 ng	< 1 ng	< 1 ng	< 1 ng	< 1 ng
218	10	P	Avant nett	Gant	M1_S2_J3_07	2014-04-18	2014-04-24	6	< 1 ng	< 1 ng	< 1 ng	< 1 ng	< 1 ng	< 1 ng	< 1 ng	< 1 ng	< 1 ng	< 1 ng
219	10	P	Avant nett	Vitre	M1_S2_J3_08	2014-04-18	2014-04-24	6	< 1 ng	< 1 ng	< 1 ng	< 1 ng	< 1 ng	< 1 ng	< 1 ng	< 1 ng	< 1 ng	< 1 ng
220	10	P	Avant nett	Plan W	M1_S2_J3_09	2014-04-18	2014-04-24	6	< 1 ng	< 1 ng	< 1 ng	< 1 ng	< 1 ng	1.33	< 1 ng	< 1 ng	< 1 ng	< 1 ng
221	10	P	Avant nett	Gant	M1_S2_J3_10	2014-04-18	2014-04-24	6	< 1 ng	< 1 ng	< 1 ng	< 1 ng	< 1 ng	6.8	2.06	< 1 ng	< 1 ng	< 1 ng
222	10	P	Avant nett	Vitre	M1_S2_J3_11	2014-04-18	2014-04-24	6	< 1 ng	< 1 ng	< 1 ng	< 1 ng	< 1 ng	3.88	7.8	< 1 ng	< 1 ng	< 1 ng
223	10	P	Avant nett	Plan W	M1_S2_J3_12	2014-04-18	2014-04-24	6	< 1 ng	< 1 ng	< 1 ng	< 1 ng	< 1 ng	1.37	32.28	< 1 ng	< 1 ng	< 1 ng
119	6	P	Après nett		M1_S1_J4_B2'	2014-04-14	2014-04-22	8	< 1 ng	< 1 ng	< 1 ng	< 1 ng	< 1 ng	< 1 ng	< 1 ng	< 1 ng	< 1 ng	< 1 ng
232	10	P	Après nett	Gant	M1_S2_J3_07'	2014-04-18	2014-04-24	6	Traces	< 1 ng	< 1 ng	< 1 ng	< 1 ng	< 1 ng	< 1 ng	< 1 ng	< 1 ng	< 1 ng
233	10	P	Après nett	Vitre	M1_S2_J3_08'	2014-04-18	2014-04-24	6	< 1 ng	< 1 ng	< 1 ng	< 1 ng	< 1 ng	< 1 ng	< 1 ng	< 1 ng	< 1 ng	< 1 ng
234	10	P	Après nett	Plan W	M1_S2_J3_09'	2014-04-18	2014-04-24	6	< 1 ng	< 1 ng	< 1 ng	< 1 ng	< 1 ng	< 1 ng	< 1 ng	< 1 ng	< 1 ng	< 1 ng
235	10	P	Après nett	Gant	M1_S2_J3_10'	2014-04-18	2014-04-24	6	< 1 ng	< 1 ng	< 1 ng	< 1 ng	< 1 ng	< 1 ng	< 1 ng	< 1 ng	< 1 ng	< 1 ng
236	10	P	Après nett	Vitre	M1_S2_J3_11'	2014-04-18	2014-04-24	6	< 1 ng	< 1 ng	< 1 ng	< 1 ng	< 1 ng	4.02	2.21	< 1 ng	< 1 ng	< 1 ng
237	10	P	Après nett	Plan W	M1_S2_J3_12'	2014-04-18	2014-04-24	6	< 1 ng	< 1 ng	< 1 ng	< 1 ng	< 1 ng	4.71	22.02	< 1 ng	< 1 ng	< 1 ng
126	7	S	Avant nett		M1_S1_J5_B1	2014-04-15	2014-04-22	7	< 1 ng	< 1 ng	< 1 ng	< 1 ng	< 1 ng	< 1 ng	< 1 ng	< 1 ng	< 1 ng	< 1 ng
246	14	P	Avant nett	Gant	M1_S2_J4_07	2014-04-22	2014-04-24	2	< 1 ng	< 1 ng	< 1 ng	< 1 ng	< 1 ng	< 1 ng	< 1 ng	< 1 ng	< 1 ng	< 1 ng
247	14	P	Avant nett	Vitre	M1_S2_J4_08	2014-04-22	2014-04-24	2	< 1 ng	< 1 ng	< 1 ng	< 1 ng	< 1 ng	< 1 ng	< 1 ng	< 1 ng	< 1 ng	< 1 ng
248	14	P	Avant nett	Plan W	M1_S2_J4_09	2014-04-22	2014-04-24	2	< 1 ng	< 1 ng	< 1 ng	< 1 ng	< 1 ng	< 1 ng	< 1 ng	< 1 ng	< 1 ng	< 1 ng
249	14	P	Avant nett	Gant	M1_S2_J4_10	2014-04-22	2014-04-24	2	< 1 ng	< 1 ng	29.55	< 1 ng	< 1 ng	< 1 ng	< 1 ng	< 1 ng	< 1 ng	< 1 ng
250	14	P	Avant nett	Vitre	M1_S2_J4_11	2014-04-22	2014-04-24	2	< 1 ng	< 1 ng	< 1 ng	< 1 ng	< 1 ng	1.87	< 1 ng	< 1 ng	< 1 ng	< 1 ng
251	14	P	Avant nett	Plan W	M1_S2_J4_12	2014-04-22	2014-04-24	2	< 1 ng	< 1 ng	< 1 ng	< 1 ng	< 1 ng	< 1 ng	3.49	< 1 ng	< 1 ng	< 1 ng
133	7	P	Avant nett		M1_S1_J5_B2	2014-04-15	2014-04-22	7	< 1 ng	< 1 ng	< 1 ng	< 1 ng	< 1 ng	< 1 ng	< 1 ng	< 1 ng	< 1 ng	< 1 ng
260	14	P	Après nett	Gant	M1_S2_J4_07'	2014-04-22	2014-04-24	2	< 1 ng	< 1 ng	< 1 ng	< 1 ng	< 1 ng	< 1 ng	< 1 ng	< 1 ng	< 1 ng	< 1 ng
261	14	P	Après nett	Vitre	M1_S2_J4_08'	2014-04-22	2014-04-24	2	< 1 ng	< 1 ng	< 1 ng	< 1 ng	< 1 ng	< 1 ng	< 1 ng	< 1 ng	< 1 ng	< 1 ng
262	14	P	Après nett	Plan W	M1_S2_J4_09'	2014-04-22	2014-04-24	2	< 1 ng	< 1 ng	< 1 ng	< 1 ng	< 1 ng	< 1 ng	< 1 ng	< 1 ng	< 1 ng	< 1 ng
263	14	P	Après nett	Gant	M1_S2_J4_10'	2014-04-22	2014-04-24	2	< 1 ng	< 1 ng	Traces	< 1 ng	< 1 ng	< 1 ng	3.04	< 1 ng	< 1 ng	< 1 ng
264	14	P	Après nett	Vitre	M1_S2_J4_11'	2014-04-22	2014-04-24	2	< 1 ng	< 1 ng	< 1 ng	< 1 ng	< 1 ng	6.01	< 1 ng	< 1 ng	< 1 ng	< 1 ng
265	14	P	Après nett	Plan W	M1_S2_J4_12'	2014-04-22	2014-04-24	2	< 1 ng	< 1 ng	< 1 ng	< 1 ng	< 1 ng	< 1 ng	6.37	< 1 ng	< 1 ng	< 1 ng
140	7	S	Après nett		M1_S1_J5_B1'	2014-04-15	2014-04-22	7	< 1 ng	< 1 ng	< 1 ng	Traces	< 1 ng	< 1 ng	< 1 ng	< 1 ng	< 1 ng	< 1 ng
274	15	P	Avant nett	Gant	M1_S2_J5_07	2014-04-23	2014-04-24	1	< 1 ng	< 1 ng	< 1 ng	< 1 ng	< 1 ng	< 1 ng	< 1 ng	< 1 ng	< 1 ng	< 1 ng
275	15	P	Avant nett	Vitre	M1_S2_J5_08	2014-04-23	2014-04-24	1	< 1 ng	< 1 ng	< 1 ng	< 1 ng	< 1 ng	< 1 ng	< 1 ng	< 1 ng	< 1 ng	< 1 ng
276	15	P	Avant nett	Plan W	M1_S2_J5_09	2014-04-23	2014-04-24	1	< 1 ng	< 1 ng	< 1 ng	< 1 ng	< 1 ng	< 1 ng	< 1 ng	< 1 ng	< 1 ng	< 1 ng
277	15	P	Avant nett	Gant	M1_S2_J5_10	2014-04-23	2014-04-24	1	< 1 ng	< 1 ng	Traces	< 1 ng	< 1 ng	< 1 ng	< 1 ng	< 1 ng	< 1 ng	< 1 ng
278	15	P	Avant nett	Vitre	M1_S2_J5_11	2014-04-23	2014-04-24	1	< 1 ng	< 1 ng	< 1 ng	< 1 ng	< 1 ng	2.84	< 1 ng	< 1 ng	< 1 ng	< 1 ng
279	15	P	Avant nett	Plan W	M1_S2_J5_12	2014-04-23	2014-04-24	1	< 1 ng	< 1 ng	< 1 ng	< 1 ng	< 1 ng	< 1 ng	< 1 ng	< 1 ng	< 1 ng	< 1 ng
147	7	P	Après nett		M1_S1_J5_B2'	2014-04-15	2014-04-22	7	< 1 ng	< 1 ng	< 1 ng	< 1 ng	< 1 ng	< 1 ng	< 1 ng	< 1 ng	< 1 ng	< 1 ng
288	15	P	Après nett	Gant	M1_S2_J5_07'	2014-04-23	2014-04-24	1	< 1 ng	< 1 ng	< 1 ng	< 1 ng	< 1 ng	< 1 ng	< 1 ng	< 1 ng	< 1 ng	< 1 ng
289	15	P	Après nett	Vitre	M1_S2_J5_08'	2014-04-23	2014-04-24	1	< 1 ng	< 1 ng	< 1 ng	< 1 ng	< 1 ng	< 1 ng	< 1 ng	< 1 ng	< 1 ng	< 1 ng
290	15	P	Après nett	Plan W	M1_S2_J5_09'	2014-04-23	2014-04-24	1	< 1 ng	< 1 ng	< 1 ng	< 1 ng	< 1 ng	< 1 ng	< 1 ng	< 1 ng	< 1 ng	< 1 ng
291	15	P	Après nett	Gant	M1_S2_J5_10'	2014-04-23	2014-04-24	1	< 1 ng	< 1 ng	< 1 ng	< 1 ng	< 1 ng	< 1 ng	1.55	< 1 ng	< 1 ng	< 1 ng
292	15	P	Après nett	Vitre	M1_S2_J5_11'	2014-04-23	2014-04-24	1	< 1 ng	< 1 ng	< 1 ng	< 1 ng	< 1 ng	1.07	< 1 ng	< 1 ng	< 1 ng	< 1 ng
293	15	P	Après nett	Plan W	M1_S2_J5_12'	2014-04-23	2014-04-24	1	< 1 ng	< 1 ng	< 1 ng	< 1 ng	< 1 ng	< 1 ng	< 1 ng	< 1 ng	< 1 ng	< 1 ng
154	8	S	Avant nett		M1_S2_J1_B1	2014-04-16	2014-04-24	8	< 1 ng	< 1 ng	< 1 ng	< 1 ng	< 1 ng	< 1 ng	< 1 ng	< 1 ng	< 1 ng	< 1 ng
302	22	P	Avant nett	Gant	M1_S3_J1_07	2014-04-30	2014-05-06	6	< 1 ng	< 1 ng	< 1 ng	< 1 ng	< 1 ng	< 1 ng	97.34	< 1 ng	< 1 ng	< 1 ng
303	22	P	Avant nett	Vitre	M1_S3_J1_08	2014-04-30	2014-05-06	6	< 1 ng	< 1 ng	16.74	< 1 ng	< 1 ng	< 1 ng	9.63	< 1 ng	< 1 ng	< 1 ng
304	22	P	Avant nett	Plan W	M1_S3_J1_09	2014-04-30	2014-05-06	6	< 1 ng	< 1 ng	< 1 ng	< 1 ng	< 1 ng	< 1 ng	< 1 ng	< 1 ng	< 1 ng	< 1 ng
305	22	P	Avant nett	Gant	M1_S3_J1_10	2014-04-30	2014-05-06	6	169.17	< 1 ng	< 1 ng	< 1 ng	< 1 ng	< 1 ng	79.21	< 1 ng	< 1 ng	< 1 ng
306	22	P	Avant nett	Vitre	M1_S3_J1_11	2014-04-30	2014-05-06	6	25.75	< 1 ng	< 1 ng	< 1 ng	< 1 ng	< 1 ng	4.42	< 1 ng	< 1 ng	< 1 ng
307	22	P	Avant nett	Plan W	M1_S3_J1_12	2014-04-30	2014-05-06	6	< 1 ng	< 1 ng	< 1 ng	< 1 ng	< 1 ng	< 1 ng	< 1 ng	< 1 ng	< 1 ng	< 1 ng
161	8	S	Après nett		M1_S2_J1_B1'	2014-04-16	2014-04-24	8	< 1 ng	< 1 ng	< 1 ng	< 1 ng	< 1 ng	< 1 ng	< 1 ng	< 1 ng	< 1 ng	< 1 ng
316	22	P	Après nett	Gant	M1_S3_J1_07'	2014-04-30	2014-05-06	6	< 1 ng	< 1 ng	< 1 ng	< 1 ng	< 1 ng	< 1 ng	102.05	< 1 ng	< 1 ng	< 1 ng
317	22	P	Après nett	Vitre	M1_S3_J1_08'	2014-04-30	2014-05-06	6	< 1 ng	< 1 ng	Traces	< 1 ng	< 1 ng	< 1 ng	< 1 ng	< 1 ng	< 1 ng	< 1 ng
318	22	P	Après nett	Plan W	M1_S3_J1_09'	2014-04-30	2014-05-06	6	< 1 ng	< 1 ng	< 1 ng	< 1 ng	< 1 ng	< 1 ng	4.87	< 1 ng	< 1 ng	< 1 ng
319	22	P	Après nett	Gant	M1_S3_J1_10'	2014-04-30	2014-05-06	6	< 1 ng	< 1 ng	< 1 ng	< 1 ng	< 1 ng	< 1 ng	< 1 ng	< 1 ng	< 1 ng	< 1 ng
320	22	P	Après nett	Vitre	M1_S3_J1_11'	2014-04-30	2014-05-06	6	34.36	< 1 ng	< 1 ng	< 1 ng	< 1 ng	< 1 ng	4.35	< 1 ng	< 1 ng	< 1 ng
321	22	P	Après nett	Plan W	M1_S3_J1_12'	2014-04-30	2014-05-06	6	< 1 ng	< 1 ng	< 1 ng	< 1 ng	< 1 ng	< 1 ng	< 1 ng	< 1 ng	< 1 ng	< 1 ng
168	8	P	Avant nett		M1_S2_J1_B2	2014-04-16	2014-04-22	6	< 1 ng	< 1 ng	< 1 ng	< 1 ng	< 1 ng	< 1 ng	< 1 ng	< 1 ng	< 1 ng	< 1 ng
330	29	P	Avant nett	Gant	M1_S4_J1_07	2014-05-07	2014-05-15	8	< 1 ng	< 1 ng	Traces	< 1 ng	< 1 ng	< 1 ng	< 1 ng	< 1 ng	< 1 ng	< 1 ng
331	29	P	Avant nett	Vitre	M1_S4_J1_08	2014-05-07	2014-05-15	8	< 1 ng	< 1 ng	< 1 ng	< 1 ng	< 1 ng	< 1 ng	< 1 ng	< 1 ng	< 1 ng	< 1 ng
332	29	P	Avant nett	Plan W	M1_S4_J1_09	2014-05-07	2014-05-15	8	< 1 ng	< 1 ng	< 1 ng	< 1 ng	< 1 ng	< 1 ng	< 1 ng	< 1 ng	< 1 ng	< 1 ng
333	29	P	Avant nett	Gant	M1_S4_J1_10	2014-05-07	2014-05-15	8	< 1 ng	< 1 ng	< 1 ng	< 1 ng	< 1 ng	< 1 ng	2.46	< 1 ng	< 1 ng	Traces
334	29	P	Avant nett	Vitre	M1_S4_J1_11	2014-05-07	2014-05-15	8	< 1 ng	< 1 ng	< 1 ng	< 1 ng	< 1 ng	< 1 ng	< 1 ng	< 1 ng	< 1 ng	Traces
335	29	P	Avant nett	Plan W	M1_S4_J1_12	2014-05-07	2014-05-15	8	< 1 ng	< 1 ng	< 1 ng	< 1 ng	< 1 ng	< 1 ng	< 1 ng	< 1 ng	< 1 ng	< 1 ng
175	8	P	Après nett		M1_S2_J1_B2'	2014-04-16	2014-04-22	6	< 1 ng	< 1 ng	< 1 ng	< 1 ng	< 1 ng	< 1 ng	< 1 ng	< 1 ng	< 1 ng	< 1 ng
344	29	P	Après nett	Gant	M1_S4_J1_07'	2014-05-07	2014-05-15	8	< 1 ng	< 1 ng	< 1 ng	< 1 ng	< 1 ng	< 1 ng	< 1 ng	< 1 ng	< 1 ng	< 1 ng
345	29	P	Après nett	Vitre	M1_S4_J1_08'	2014-05-07	2014-05-15	8	< 1 ng	< 1 ng	< 1 ng	< 1 ng	< 1 ng	< 1 ng	< 1 ng	< 1 ng	< 1 ng	< 1 ng
346	29	P	Après nett	Plan W	M1_S4_J1_09'	2014-05-07	2014-05-15	8	< 1 ng	< 1 ng	Traces	< 1 ng	< 1 ng	< 1 ng	< 1 ng	< 1 ng	< 1 ng	< 1 ng
347	29	P	Après nett	Gant	M1_S4_J1_10'	2014-05-07	2014-05-15	8	< 1 ng	< 1 ng	< 1 ng	< 1 ng	< 1 ng	< 1 ng	< 1 ng	< 1 ng	< 1 ng	< 1 ng
348	29	P	Après nett	Vitre	M1_S4_J1_11'	2014-05-07	2014-05-15	8	< 1 ng	< 1 ng	< 1 ng	< 1 ng	< 1 ng	< 1 ng	< 1 ng	< 1 ng	< 1 ng	< 1 ng
349	29	P	Après nett	Plan W	M1_S4_J1_12'	2014-05-07	2014-05-15	8	< 1 ng	< 1 ng	< 1 ng	< 1 ng	< 1 ng	< 1 ng	< 1 ng	< 1 ng	< 1 ng	< 1 ng
-					M1_S-_J-_B1	-	2014-04-24		< 1 ng	< 1 ng	< 1 ng	< 1 ng	< 1 ng	8.57	< 1 ng	< 1 ng	< 1 ng	< 1 ng
-					M1_S-_J-_B2	-	2014-04-24		< 1 ng	< 1 ng	< 1 ng	< 1 ng	< 1 ng	< 1 ng	28.83	< 1 ng	< 1 ng	< 1 ng
182	9	S	Avant nett		M1_S2_J2_B1	2014-04-17	2014-04-24	7	< 1 ng	< 1 ng	< 1 ng	< 1 ng	< 1 ng	< 1 ng	< 1 ng	< 1 ng	< 1 ng	< 1 ng
358	36	P	Avant nett	Gant	M2_S1_J1_07	2014-05-14	2014-05-15	1	14.46	< 1 ng	29.04	< 1 ng	< 1 ng	< 1 ng	5.57	< 1 ng	< 1 ng	< 1 ng
359	36	P	Avant nett	Vitre	M2_S1_J1_08	2014-05-14	2014-05-15	1	< 1 ng	< 1 ng	Traces	< 1 ng	< 1 ng	< 1 ng	3.62	< 1 ng	< 1 ng	< 1 ng
360	36	P	Avant nett	Plan W	M2_S1_J1_09	2014-05-14	2014-05-15	1	< 1 ng	< 1 ng	< 1 ng	< 1 ng	< 1 ng	1.68	< 1 ng	< 1 ng	< 1 ng	< 1 ng
361	36	P	Avant nett	Gant	M2_S1_J1_10	2014-05-14	2014-05-15	1	84.15	< 1 ng	< 1 ng	< 1 ng	< 1 ng	< 1 ng	< 1 ng	< 1 ng	< 1 ng	< 1 ng
362	36	P	Avant nett	Vitre	M2_S1_J1_11	2014-05-14	2014-05-15	1	< 1 ng	< 1 ng	< 1 ng	< 1 ng	< 1 ng	< 1 ng	< 1 ng	< 1 ng	< 1 ng	< 1 ng
363	36	P	Avant nett	Plan W	M2_S1_J1_12	2014-05-14	2014-05-15	1	< 1 ng	< 1 ng	< 1 ng	< 1 ng	< 1 ng	< 1 ng	< 1 ng	< 1 ng	< 1 ng	< 1 ng
189	9	P	Avant nett		M1_S2_J2_B2	2014-04-17	2014-04-24	7	< 1 ng	< 1 ng	< 1 ng	< 1 ng	< 1 ng	< 1 ng	< 1 ng	< 1 ng	< 1 ng	< 1 ng
372	36	P	Après nett	Gant	M2_S1_J1_07'	2014-05-14	2014-05-15	1	< 1 ng	< 1 ng	29.67	< 1 ng	< 1 ng	< 1 ng	4.2	< 1 ng	< 1 ng	< 1 ng
373	36	P	Après nett	Vitre	M2_S1_J1_08'	2014-05-14	2014-05-15	1	< 1 ng	< 1 ng	Traces	< 1 ng	< 1 ng	< 1 ng	< 1 ng	< 1 ng	< 1 ng	< 1 ng
374	36	P	Après nett	Plan W	M2_S1_J1_09'	2014-05-14	2014-05-15	1	< 1 ng	< 1 ng	< 1 ng	< 1 ng	< 1 ng	< 1 ng	< 1 ng	< 1 ng	< 1 ng	< 1 ng
375	36	P	Après nett	Gant	M2_S1_J1_10'	2014-05-14	2014-05-15	1	Traces	< 1 ng	Traces	< 1 ng	< 1 ng	< 1 ng	3.04	Traces	< 1 ng	< 1 ng
376	36	P	Après nett	Vitre	M2_S1_J1_11'	2014-05-14	2014-05-15	1	< 1 ng	< 1 ng	< 1 ng	< 1 ng	< 1 ng	< 1 ng	< 1 ng	< 1 ng	< 1 ng	< 1 ng
377	36	P	Après nett	Plan W	M2_S1_J1_12'	2014-05-14	2014-05-15	1	< 1 ng	< 1 ng	< 1 ng	< 1 ng	< 1 ng	< 1 ng	< 1 ng	< 1 ng	< 1 ng	< 1 ng
196	9	S	Après nett		M1_S2_J2_B1'	2014-04-17	2014-04-24	7	< 1 ng	< 1 ng	< 1 ng	< 1 ng	< 1 ng	< 1 ng	< 1 ng	< 1 ng	< 1 ng	< 1 ng
386	43	P	Avant nett	Gant	M2_S2_J1_07	2014-05-21	2014-05-23	2	< 1 ng	< 1 ng	15.87	< 1 ng	< 1 ng	< 1 ng	< 1 ng	< 1 ng	< 1 ng	< 1 ng
387	43	P	Avant nett	Vitre	M2_S2_J1_08	2014-05-21	2014-05-23	2	< 1 ng	< 1 ng	< 1 ng	< 1 ng	< 1 ng	< 1 ng	< 1 ng	< 1 ng	< 1 ng	< 1 ng
388	43	P	Avant nett	Plan W	M2_S2_J1_09	2014-05-21	2014-05-23	2	< 1 ng	< 1 ng	< 1 ng	< 1 ng	< 1 ng	< 1 ng	< 1 ng	< 1 ng	< 1 ng	< 1 ng
389	43	P	Avant nett	Gant	M2_S2_J1_10	2014-05-21	2014-05-23	2	88.85	< 1 ng	453.72	< 1 ng	2.74	176.12	< 1 ng	< 1 ng	< 1 ng	< 1 ng
390	43	P	Avant nett	Vitre	M2_S2_J1_11	2014-05-21	2014-05-23	2	< 1 ng	< 1 ng	12.46	< 1 ng	31.11	2376.11	< 1 ng	< 1 ng	< 1 ng	< 1 ng
391	43	P	Avant nett	Plan W	M2_S2_J1_12	2014-05-21	2014-05-23	2	< 1 ng	< 1 ng	Traces	< 1 ng	< 1 ng	8.18	< 1 ng	< 1 ng	< 1 ng	< 1 ng
203	9	P	Après nett		M1_S2_J2_B2'	2014-04-17	2014-04-24	7	< 1 ng	< 1 ng	< 1 ng	< 1 ng	< 1 ng	< 1 ng	< 1 ng	< 1 ng	< 1 ng	< 1 ng
400	43	P	Après nett	Gant	M2_S2_J1_07'	2014-05-21	2014-05-23	2	< 1 ng	< 1 ng	17.41	< 1 ng	< 1 ng	< 1 ng	< 1 ng	< 1 ng	< 1 ng	< 1 ng
401	43	P	Après nett	Vitre	M2_S2_J1_08'	2014-05-21	2014-05-23	2	< 1 ng	< 1 ng	< 1 ng	< 1 ng	< 1 ng	1.24	< 1 ng	< 1 ng	< 1 ng	< 1 ng
402	43	P	Après nett	Plan W	M2_S2_J1_09'	2014-05-21	2014-05-23	2	< 1 ng	< 1 ng	84.52	< 1 ng	< 1 ng	1.83	< 1 ng	< 1 ng	< 1 ng	< 1 ng
403	43	P	Après nett	Gant	M2_S2_J1_10'	2014-05-21	2014-05-23	2	10.26	< 1 ng	333.42	< 1 ng	1.48	100.46	< 1 ng	< 1 ng	< 1 ng	< 1 ng
404	43	P	Après nett	Vitre	M2_S2_J1_11'	2014-05-21	2014-05-23	2	< 1 ng	< 1 ng	240.64	< 1 ng	5.53	331.85	< 1 ng	< 1 ng	< 1 ng	< 1 ng
405	43	P	Après nett	Plan W	M2_S2_J1_12'	2014-05-21	2014-05-23	2	< 1 ng	< 1 ng	Traces	< 1 ng	3.47	220.71	< 1 ng	< 1 ng	< 1 ng	< 1 ng
210	10	S	Avant nett		M1_S2_J3_B1	2014-04-18	2014-04-24	6	< 1 ng	< 1 ng	< 1 ng	< 1 ng	< 1 ng	< 1 ng	< 1 ng	< 1 ng	< 1 ng	< 1 ng
414	50	P	Avant nett	Gant	M2_S3_J1_07	2014-05-28	2014-06-03	6	< 1 ng	< 1 ng	81.58	< 1 ng	< 1 ng	17.1	< 1 ng	< 1 ng	< 1 ng	< 1 ng
415	50	P	Avant nett	Vitre	M2_S3_J1_08	2014-05-28	2014-06-03	6	< 1 ng	< 1 ng	Traces	< 1 ng	< 1 ng	42.58	< 1 ng	< 1 ng	< 1 ng	< 1 ng
416	50	P	Avant nett	Plan W	M2_S3_J1_09	2014-05-28	2014-06-03	6	< 1 ng	< 1 ng	< 1 ng	< 1 ng	< 1 ng	16.19	< 1 ng	< 1 ng	< 1 ng	< 1 ng
417	50	P	Avant nett	Gant	M2_S3_J1_10	2014-05-28	2014-06-03	6	< 1 ng	< 1 ng	< 1 ng	< 1 ng	14.69	< 1 ng	< 1 ng	< 1 ng	< 1 ng	< 1 ng
418	50	P	Avant nett	Vitre	M2_S3_J1_11	2014-05-28	2014-06-03	6	< 1 ng	< 1 ng	< 1 ng	< 1 ng	< 1 ng	5.74	< 1 ng	< 1 ng	< 1 ng	< 1 ng
419	50	P	Avant nett	Plan W	M2_S3_J1_12	2014-05-28	2014-06-03	6	< 1 ng	< 1 ng	Traces	< 1 ng	355.34	8.05	< 1 ng	< 1 ng	< 1 ng	< 1 ng
217	10	P	Avant nett		M1_S2_J3_B2	2014-04-18	2014-04-24	6	< 1 ng	< 1 ng	< 1 ng	< 1 ng	< 1 ng	< 1 ng	< 1 ng	< 1 ng	< 1 ng	< 1 ng
428	50	P	Après nett	Gant	M2_S3_J1_07'	2014-05-28	2014-06-03	6	< 1 ng	< 1 ng	Traces	< 1 ng	< 1 ng	1.09	< 1 ng	< 1 ng	< 1 ng	< 1 ng
429	50	P	Après nett	Vitre	M2_S3_J1_08'	2014-05-28	2014-06-03	6	< 1 ng	< 1 ng	< 1 ng	< 1 ng	< 1 ng	39.08	< 1 ng	< 1 ng	< 1 ng	< 1 ng
430	50	P	Après nett	Plan W	M2_S3_J1_09'	2014-05-28	2014-06-03	6	< 1 ng	< 1 ng	Traces	< 1 ng	< 1 ng	7.16	< 1 ng	< 1 ng	< 1 ng	< 1 ng
431	50	P	Après nett	Gant	M2_S3_J1_10'	2014-05-28	2014-06-03	6	< 1 ng	< 1 ng	< 1 ng	< 1 ng	< 1 ng	< 1 ng	< 1 ng	< 1 ng	< 1 ng	< 1 ng
432	50	P	Après nett	Vitre	M2_S3_J1_11'	2014-05-28	2014-06-03	6	< 1 ng	< 1 ng	< 1 ng	< 1 ng	< 1 ng	< 1 ng	< 1 ng	< 1 ng	< 1 ng	< 1 ng
433	50	P	Après nett	Plan W	M2_S3_J1_12'	2014-05-28	2014-06-03	6	< 1 ng	< 1 ng	< 1 ng	< 1 ng	32.76	3.79	< 1 ng	< 1 ng	< 1 ng	< 1 ng
224	10	S	Après nett		M1_S2_J3_B1'	2014-04-18	2014-04-24	6	< 1 ng	< 1 ng	< 1 ng	< 1 ng	< 1 ng	< 1 ng	< 1 ng	< 1 ng	< 1 ng	< 1 ng
442	57	P	Avant nett	Gant	M2_S4_J1_07	2014-06-04	2014-06-12	8	21.21	< 1 ng	25.16	< 1 ng	< 1 ng	< 1 ng	< 1 ng	< 1 ng	< 1 ng	< 1 ng
443	57	P	Avant nett	Vitre	M2_S4_J1_08	2014-06-04	2014-06-12	8	< 1 ng	< 1 ng	< 1 ng	< 1 ng	< 1 ng	11.14	< 1 ng	< 1 ng	< 1 ng	< 1 ng
444	57	P	Avant nett	Plan W	M2_S4_J1_09	2014-06-04	2014-06-12	8	< 1 ng	< 1 ng	Traces	< 1 ng	< 1 ng	2.43	< 1 ng	< 1 ng	< 1 ng	< 1 ng
445	57	P	Avant nett	Gant	M2_S4_J1_10	2014-06-04	2014-06-12	8	< 1 ng	< 1 ng	Traces	< 1 ng	< 1 ng	< 1 ng	< 1 ng	< 1 ng	< 1 ng	< 1 ng
446	57	P	Avant nett	Vitre	M2_S4_J1_11	2014-06-04	2014-06-12	8	< 1 ng	< 1 ng	< 1 ng	< 1 ng	< 1 ng	< 1 ng	< 1 ng	< 1 ng	< 1 ng	< 1 ng
447	57	P	Avant nett	Plan W	M2_S4_J1_12	2014-06-04	2014-06-12	8	< 1 ng	< 1 ng	< 1 ng	< 1 ng	6.72	< 1 ng	< 1 ng	< 1 ng	< 1 ng	< 1 ng
231	10	P	Après nett		M1_S2_J3_B2'	2014-04-18	2014-04-24	6	< 1 ng	< 1 ng	< 1 ng	< 1 ng	< 1 ng	< 1 ng	< 1 ng	< 1 ng	< 1 ng	< 1 ng
456	57	P	Après nett	Gant	M2_S4_J1_07'	2014-06-04	2014-06-12	8	< 1 ng	< 1 ng	< 1 ng	< 1 ng	< 1 ng	< 1 ng	< 1 ng	< 1 ng	< 1 ng	< 1 ng
457	57	P	Après nett	Vitre	M2_S4_J1_08'	2014-06-04	2014-06-12	8	< 1 ng	< 1 ng	< 1 ng	< 1 ng	< 1 ng	2.7	< 1 ng	< 1 ng	< 1 ng	< 1 ng
458	57	P	Après nett	Plan W	M2_S4_J1_09'	2014-06-04	2014-06-12	8	< 1 ng	< 1 ng	< 1 ng	< 1 ng	< 1 ng	2.07	< 1 ng	< 1 ng	< 1 ng	< 1 ng
459	57	P	Après nett	Gant	M2_S4_J1_10'	2014-06-04	2014-06-12	8	< 1 ng	< 1 ng	Traces	< 1 ng	< 1 ng	< 1 ng	< 1 ng	< 1 ng	< 1 ng	< 1 ng
460	57	P	Après nett	Vitre	M2_S4_J1_11'	2014-06-04	2014-06-12	8	< 1 ng	< 1 ng	< 1 ng	< 1 ng	4	< 1 ng	< 1 ng	< 1 ng	< 1 ng	< 1 ng
461	57	P	Après nett	Plan W	M2_S4_J1_12'	2014-06-04	2014-06-12	8	< 1 ng	< 1 ng	< 1 ng	< 1 ng	< 1 ng	< 1 ng	< 1 ng	< 1 ng	< 1 ng	< 1 ng
238	14	S	Avant nett		M1_S2_J4_B1	2014-04-22	2014-04-24	2	< 1 ng	< 1 ng	< 1 ng	< 1 ng	< 1 ng	< 1 ng	< 1 ng	< 1 ng	< 1 ng	< 1 ng
470	64	P	Avant nett	Gant	M3_S1_J1_07	2014-06-11	18/06/14	7	24.4	< 1 ng	Traces	< 1 ng	< 1 ng	6.4	< 1 ng	< 1 ng	< 1 ng	< 1 ng
471	64	P	Avant nett	Vitre	M3_S1_J1_08	2014-06-11	18/06/14	7	< 1 ng	< 1 ng	72	< 1 ng	< 1 ng	3.5	< 1 ng	< 1 ng	< 1 ng	< 1 ng
472	64	P	Avant nett	Plan W	M3_S1_J1_09	2014-06-11	18/06/14	7	< 1 ng	< 1 ng	17.5	< 1 ng	< 1 ng	1.3	< 1 ng	< 1 ng	< 1 ng	< 1 ng
473	64	P	Avant nett	Gant	M3_S1_J1_10	2014-06-11	18/06/14	7	< 1 ng	< 1 ng	Traces	< 1 ng	< 1 ng	< 1 ng	< 1 ng	< 1 ng	< 1 ng	< 1 ng
474	64	P	Avant nett	Vitre	M3_S1_J1_11	2014-06-11	18/06/14	7	< 1 ng	< 1 ng	Traces	< 1 ng	< 1 ng	< 1 ng	< 1 ng	< 1 ng	< 1 ng	< 1 ng
475	64	P	Avant nett	Plan W	M3_S1_J1_12	2014-06-11	18/06/14	7	< 1 ng	< 1 ng	< 1 ng	< 1 ng	1.2	< 1 ng	< 1 ng	< 1 ng	< 1 ng	< 1 ng
245	14	P	Avant nett		M1_S2_J4_B2	2014-04-22	2014-04-24	2	< 1 ng	< 1 ng	< 1 ng	< 1 ng	< 1 ng	< 1 ng	< 1 ng	< 1 ng	< 1 ng	< 1 ng
484	64	P	Après nett	Gant	M3_S1_J1_07'	2014-06-11	18/06/14	7	< 1 ng	< 1 ng	< 1 ng	< 1 ng	< 1 ng	< 1 ng	< 1 ng	< 1 ng	< 1 ng	< 1 ng
485	64	P	Après nett	Vitre	M3_S1_J1_08'	2014-06-11	18/06/14	7	< 1 ng	< 1 ng	16.3	< 1 ng	< 1 ng	3.9	< 1 ng	< 1 ng	< 1 ng	< 1 ng
486	64	P	Après nett	Plan W	M3_S1_J1_09'	2014-06-11	18/06/14	7	< 1 ng	< 1 ng	< 1 ng	< 1 ng	< 1 ng	< 1 ng	< 1 ng	< 1 ng	< 1 ng	< 1 ng
487	64	P	Après nett	Gant	M3_S1_J1_10'	2014-06-11	18/06/14	7	< 1 ng	< 1 ng	Traces	< 1 ng	< 1 ng	< 1 ng	< 1 ng	< 1 ng	< 1 ng	< 1 ng
488	64	P	Après nett	Vitre	M3_S1_J1_11'	2014-06-11	18/06/14	7	< 1 ng	< 1 ng	Traces	< 1 ng	< 1 ng	< 1 ng	< 1 ng	< 1 ng	< 1 ng	< 1 ng
489	64	P	Après nett	Plan W	M3_S1_J1_12'	2014-06-11	2014-06-18	7	< 1 ng	< 1 ng	< 1 ng	< 1 ng	< 1 ng	< 1 ng	< 1 ng	< 1 ng	< 1 ng	< 1 ng
252	14	S	Après nett		M1_S2_J4_B1'	2014-04-22	2014-04-24	2	< 1 ng	< 1 ng	< 1 ng	< 1 ng	< 1 ng	< 1 ng	< 1 ng	< 1 ng	< 1 ng	< 1 ng
498	71	P	Avant nett	Gant	M3_S2_J1_07	18/06/14	23/06/14	5	< 1 ng	< 1 ng	< 1 ng	< 1 ng	< 1 ng	52.1	872.6	< 1 ng	< 1 ng	< 1 ng
499	71	P	Avant nett	Vitre	M3_S2_J1_08	18/06/14	23/06/14	5	< 1 ng	< 1 ng	< 1 ng	< 1 ng	< 1 ng	5.1	357.8	< 1 ng	< 1 ng	< 1 ng
500	71	P	Avant nett	Plan W	M3_S2_J1_09	18/06/14	23/06/14	5	< 1 ng	< 1 ng	< 1 ng	< 1 ng	< 1 ng	3.5	328.2	< 1 ng	< 1 ng	< 1 ng
501	71	P	Avant nett	Gant	M3_S2_J1_10	18/06/14	23/06/14	5	< 1 ng	< 1 ng	< 1 ng	< 1 ng	< 1 ng	6.2	35.5	< 1 ng	< 1 ng	< 1 ng
502	71	P	Avant nett	Vitre	M3_S2_J1_11	18/06/14	23/06/14	5	< 1 ng	< 1 ng	< 1 ng	< 1 ng	< 1 ng	< 1 ng	45.3	< 1 ng	< 1 ng	< 1 ng
503	71	P	Avant nett	Plan W	M3_S2_J1_12	18/06/14	23/06/14	5	< 1 ng	< 1 ng	< 1 ng	< 1 ng	< 1 ng	< 1 ng	< 1 ng	< 1 ng	< 1 ng	< 1 ng
259	14	P	Après nett		M1_S2_J4_B2'	2014-04-22	2014-04-24	2	< 1 ng	< 1 ng	< 1 ng	< 1 ng	< 1 ng	< 1 ng	< 1 ng	< 1 ng	< 1 ng	< 1 ng
512	71	P	Après nett	Gant	M3_S2_J1_07'	18/06/14	23/06/14	5	< 1 ng	< 1 ng	< 1 ng	< 1 ng	< 1 ng	1.1	970.7	< 1 ng	< 1 ng	< 1 ng
513	71	P	Après nett	Vitre	M3_S2_J1_08'	18/06/14	23/06/14	5	< 1 ng	< 1 ng	< 1 ng	< 1 ng	< 1 ng	1.4	717.3	< 1 ng	< 1 ng	< 1 ng
514	71	P	Après nett	Plan W	M3_S2_J1_09'	18/06/14	23/06/14	5	< 1 ng	< 1 ng	< 1 ng	< 1 ng	< 1 ng	3.3	399.7	< 1 ng	< 1 ng	< 1 ng
515	71	P	Après nett	Gant	M3_S2_J1_10'	18/06/14	23/06/14	5	114.6	< 1 ng	< 1 ng	< 1 ng	< 1 ng	< 1 ng	20	< 1 ng	< 1 ng	< 1 ng
516	71	P	Après nett	Vitre	M3_S2_J1_11'	18/06/14	23/06/14	5	< 1 ng	< 1 ng	< 1 ng	< 1 ng	< 1 ng	< 1 ng	7.6	< 1 ng	< 1 ng	< 1 ng
517	71	P	Après nett	Plan W	M3_S2_J1_12'	18/06/14	23/06/14	5	< 1 ng	< 1 ng	< 1 ng	< 1 ng	< 1 ng	< 1 ng	9.6	< 1 ng	< 1 ng	< 1 ng
266	15	S	Avant nett		M1_S2_J5_B1	2014-04-23	2014-04-24	1	< 1 ng	< 1 ng	< 1 ng	< 1 ng	< 1 ng	< 1 ng	< 1 ng	< 1 ng	< 1 ng	< 1 ng
526	78	P	Avant nett	Gant	M3_S3_J1_07	25/06/14	27/06/14	2	< 1 ng	< 1 ng	< 1 ng	< 1 ng	< 1 ng	< 1 ng	121.6	< 1 ng	< 1 ng	< 1 ng
527	78	P	Avant nett	Vitre	M3_S3_J1_08	25/06/14	27/06/14	2	< 1 ng	< 1 ng	< 1 ng	< 1 ng	< 1 ng	< 1 ng	206.9	< 1 ng	< 1 ng	< 1 ng
528	78	P	Avant nett	Plan W	M3_S3_J1_09	25/06/14	27/06/14	2	< 1 ng	< 1 ng	< 1 ng	< 1 ng	< 1 ng	< 1 ng	51.3	< 1 ng	< 1 ng	< 1 ng
529	78	P	Avant nett	Gant	M3_S3_J1_10	25/06/14	27/06/14	2	< 1 ng	< 1 ng	< 1 ng	< 1 ng	6.3	32.5	6.6	< 1 ng	< 1 ng	< 1 ng
530	78	P	Avant nett	Vitre	M3_S3_J1_11	25/06/14	27/06/14	2	< 1 ng	< 1 ng	< 1 ng	< 1 ng	< 1 ng	< 1 ng	10.6	< 1 ng	< 1 ng	< 1 ng
531	78	P	Avant nett	Plan W	M3_S3_J1_12	25/06/14	27/06/14	2	< 1 ng	< 1 ng	< 1 ng	< 1 ng	< 1 ng	< 1 ng	2.9	< 1 ng	< 1 ng	< 1 ng
273	15	P	Avant nett		M1_S2_J5_B2	2014-04-23	2014-04-24	1	< 1 ng	< 1 ng	< 1 ng	< 1 ng	< 1 ng	< 1 ng	< 1 ng	< 1 ng	< 1 ng	< 1 ng
540	78	P	Après nett	Gant	M3_S3_J1_07'	25/06/14	27/06/14	2	< 1 ng	< 1 ng	< 1 ng	< 1 ng	< 1 ng	< 1 ng	7.7	< 1 ng	< 1 ng	< 1 ng
541	78	P	Après nett	Vitre	M3_S3_J1_08'	25/06/14	27/06/14	2	< 1 ng	< 1 ng	< 1 ng	< 1 ng	< 1 ng	< 1 ng	67.8	< 1 ng	< 1 ng	< 1 ng
542	78	P	Après nett	Plan W	M3_S3_J1_09'	25/06/14	27/06/14	2	< 1 ng	< 1 ng	< 1 ng	< 1 ng	< 1 ng	1	78.6	< 1 ng	< 1 ng	< 1 ng
543	78	P	Après nett	Gant	M3_S3_J1_10'	25/06/14	27/06/14	2	< 1 ng	< 1 ng	< 1 ng	< 1 ng	< 1 ng	22.3	< 1 ng	< 1 ng	< 1 ng	< 1 ng
544	78	P	Après nett	Vitre	M3_S3_J1_11'	25/06/14	27/06/14	2	< 1 ng	< 1 ng	< 1 ng	< 1 ng	< 1 ng	1.9	5.3	< 1 ng	< 1 ng	< 1 ng
545	78	P	Après nett	Plan W	M3_S3_J1_12'	25/06/14	27/06/14	2	< 1 ng	< 1 ng	< 1 ng	< 1 ng	< 1 ng	48.9	< 1 ng	< 1 ng	< 1 ng	< 1 ng
280	15	S	Après nett		M1_S2_J5_B1'	2014-04-23	2014-04-24	1	< 1 ng	< 1 ng	< 1 ng	< 1 ng	< 1 ng	< 1 ng	< 1 ng	< 1 ng	< 1 ng	< 1 ng
554	85	P	Avant nett	Gant	M3_S4_J1_07	2014-07-02	2014-07-04	2	64.5	< 1 ng	< 1 ng	11.3	< 1 ng	< 1 ng	157.8	< 1 ng	< 1 ng	< 1 ng
555	85	P	Avant nett	Vitre	M3_S4_J1_08	2014-07-02	2014-07-04	2	< 1 ng	< 1 ng	< 1 ng	< 1 ng	< 1 ng	< 1 ng	30.8	< 1 ng	< 1 ng	< 1 ng
556	85	P	Avant nett	Plan W	M3_S4_J1_09	2014-07-02	2014-07-04	2	< 1 ng	< 1 ng	< 1 ng	< 1 ng	< 1 ng	1	122.2	< 1 ng	< 1 ng	< 1 ng
557	85	P	Avant nett	Gant	M3_S4_J1_10	2014-07-02	2014-07-04	2	< 1 ng	< 1 ng	< 1 ng	< 1 ng	< 1 ng	< 1 ng	30.8	< 1 ng	< 1 ng	< 1 ng
558	85	P	Avant nett	Vitre	M3_S4_J1_11	2014-07-02	2014-07-04	2	< 1 ng	< 1 ng	< 1 ng	< 1 ng	< 1 ng	< 1 ng	< 1 ng	< 1 ng	< 1 ng	< 1 ng
559	85	P	Avant nett	Plan W	M3_S4_J1_12	2014-07-02	2014-07-04	2	< 1 ng	< 1 ng	< 1 ng	< 1 ng	< 1 ng	< 1 ng	< 1 ng	< 1 ng	< 1 ng	< 1 ng
287	15	P	Après nett		M1_S2_J5_B2'	2014-04-23	2014-04-24	1	< 1 ng	< 1 ng	< 1 ng	< 1 ng	< 1 ng	< 1 ng	< 1 ng	< 1 ng	< 1 ng	< 1 ng
568	85	P	Après nett	Gant	M3_S4_J1_07'	2014-07-02	2014-07-04	2	< 1 ng	< 1 ng	< 1 ng	Traces	< 1 ng	< 1 ng	13.4	< 1 ng	< 1 ng	< 1 ng
569	85	P	Après nett	Vitre	M3_S4_J1_08'	2014-07-02	2014-07-04	2	< 1 ng	< 1 ng	< 1 ng	Traces	< 1 ng	< 1 ng	20	< 1 ng	< 1 ng	< 1 ng
570	85	P	Après nett	Plan W	M3_S4_J1_09'	2014-07-02	2014-07-04	2	< 1 ng	< 1 ng	< 1 ng	< 1 ng	< 1 ng	2.4	113.5	< 1 ng	< 1 ng	< 1 ng
571	85	P	Après nett	Gant	M3_S4_J1_10'	2014-07-02	2014-07-04	2	< 1 ng	< 1 ng	< 1 ng	< 1 ng	< 1 ng	< 1 ng	< 1 ng	< 1 ng	< 1 ng	< 1 ng
572	85	P	Après nett	Vitre	M3_S4_J1_11'	2014-07-02	2014-07-04	2	< 1 ng	< 1 ng	< 1 ng	< 1 ng	< 1 ng	< 1 ng	< 1 ng	< 1 ng	< 1 ng	< 1 ng
573	85	P	Après nett	Plan W	M3_S4_J1_12'	2014-07-02	2014-07-04	2	< 1 ng	< 1 ng	< 1 ng	< 1 ng	< 1 ng	< 1 ng	< 1 ng	< 1 ng	< 1 ng	< 1 ng
294	22	S	Avant nett		M1_S3_J1_B1	2014-04-30	2014-05-06	6	< 1 ng	< 1 ng	< 1 ng	Traces	< 1 ng	< 1 ng	< 1 ng	< 1 ng	< 1 ng	< 1 ng
582	92	P	Avant nett	Gant	M4_S1_J1_07	2014-07-09	2014-07-11	2	< 1 ng	< 1 ng	< 1 ng	< 1 ng	< 1 ng	2.9	41.6	< 1 ng	< 1 ng	< 1 ng
583	92	P	Avant nett	Vitre	M4_S1_J1_08	2014-07-09	2014-07-11	2	44.9	< 1 ng	< 1 ng	35	< 1 ng	< 1 ng	29.5	< 1 ng	< 1 ng	< 1 ng
584	92	P	Avant nett	Plan W	M4_S1_J1_09	2014-07-09	2014-07-11	2	< 1 ng	< 1 ng	< 1 ng	Traces	< 1 ng	2.6	44.1	< 1 ng	< 1 ng	< 1 ng
585	92	P	Avant nett	Gant	M4_S1_J1_10	2014-07-09	2014-07-11	2	< 1 ng	< 1 ng	< 1 ng	< 1 ng	< 1 ng	< 1 ng	1.5	< 1 ng	< 1 ng	< 1 ng
586	92	P	Avant nett	Vitre	M4_S1_J1_11	2014-07-09	2014-07-11	2	< 1 ng	< 1 ng	< 1 ng	< 1 ng	< 1 ng	< 1 ng	< 1 ng	< 1 ng	< 1 ng	< 1 ng
587	92	P	Avant nett	Plan W	M4_S1_J1_12	2014-07-09	2014-07-11	2	< 1 ng	< 1 ng	< 1 ng	< 1 ng	< 1 ng	< 1 ng	6.3	< 1 ng	< 1 ng	< 1 ng
301	22	P	Avant nett		M1_S3_J1_B2	2014-04-30	2014-05-06	6	< 1 ng	< 1 ng	< 1 ng	< 1 ng	< 1 ng	< 1 ng	< 1 ng	< 1 ng	< 1 ng	< 1 ng
596	92	P	Après nett	Gant	M4_S1_J1_07'	2014-07-09	2014-07-11	2	< 1 ng	< 1 ng	< 1 ng	< 1 ng	< 1 ng	< 1 ng	3.9	< 1 ng	< 1 ng	< 1 ng
597	92	P	Après nett	Vitre	M4_S1_J1_08'	2014-07-09	2014-07-11	2	< 1 ng	< 1 ng	< 1 ng	< 1 ng	< 1 ng	< 1 ng	41.2	< 1 ng	< 1 ng	< 1 ng
598	92	P	Après nett	Plan W	M4_S1_J1_09'	2014-07-09	2014-07-11	2	65.9	< 1 ng	< 1 ng	Traces	< 1 ng	4.3	190.1	< 1 ng	< 1 ng	< 1 ng
599	92	P	Après nett	Gant	M4_S1_J1_10'	2014-07-09	2014-07-11	2	< 1 ng	< 1 ng	< 1 ng	< 1 ng	< 1 ng	< 1 ng	< 1 ng	< 1 ng	< 1 ng	< 1 ng
600	92	P	Après nett	Vitre	M4_S1_J1_11'	2014-07-09	2014-07-11	2	< 1 ng	< 1 ng	< 1 ng	< 1 ng	< 1 ng	< 1 ng	< 1 ng	< 1 ng	< 1 ng	< 1 ng
601	92	P	Après nett	Plan W	M4_S1_J1_12'	2014-07-09	2014-07-11	2	< 1 ng	< 1 ng	< 1 ng	< 1 ng	< 1 ng	< 1 ng	< 1 ng	< 1 ng	< 1 ng	< 1 ng
308	22	S	Après nett		M1_S3_J1_B1'	2014-04-30	2014-05-06	6	< 1 ng	< 1 ng	< 1 ng	< 1 ng	< 1 ng	< 1 ng	< 1 ng	< 1 ng	< 1 ng	< 1 ng
610	120	P	Avant nett	Gant	M5_S1_J1_07	2014-08-06	2014-08-20	14	< 1 ng	Traces	< 1 ng	< 1 ng	< 1 ng	< 1 ng	4.4	< 1 ng	< 1 ng	< 1 ng
611	120	P	Avant nett	Vitre	M5_S1_J1_08	2014-08-06	2014-08-20	14	< 1 ng	< 1 ng	< 1 ng	< 1 ng	< 1 ng	3.8	< 1 ng	< 1 ng	< 1 ng	< 1 ng
612	120	P	Avant nett	Plan W	M5_S1_J1_09	2014-08-06	2014-08-20	14	< 1 ng	< 1 ng	< 1 ng	< 1 ng	< 1 ng	< 1 ng	12.8	< 1 ng	< 1 ng	< 1 ng
613	120	P	Avant nett	Gant	M5_S1_J1_10	2014-08-06	2014-08-20	14	< 1 ng	< 1 ng	Traces	< 1 ng	< 1 ng	< 1 ng	< 1 ng	< 1 ng	< 1 ng	< 1 ng
614	120	P	Avant nett	Vitre	M5_S1_J1_11	2014-08-06	2014-08-20	14	< 1 ng	< 1 ng	< 1 ng	< 1 ng	< 1 ng	< 1 ng	< 1 ng	< 1 ng	< 1 ng	< 1 ng
615	120	P	Avant nett	Plan W	M5_S1_J1_12	2014-08-06	2014-08-20	14	< 1 ng	< 1 ng	< 1 ng	< 1 ng	< 1 ng	< 1 ng	< 1 ng	< 1 ng	< 1 ng	< 1 ng
315	22	P	Après nett		M1_S3_J1_B2'	2014-04-30	2014-05-06	6	< 1 ng	< 1 ng	< 1 ng	< 1 ng	< 1 ng	< 1 ng	< 1 ng	< 1 ng	< 1 ng	< 1 ng
623	120	P	Après nett	Gant	M5_S1_J1_07'	2014-08-06	2014-08-20	14	< 1 ng	< 1 ng	< 1 ng	< 1 ng	< 1 ng	< 1 ng	< 1 ng	< 1 ng	< 1 ng	< 1 ng
		P		Vitre	M5_S1_J1_08'	Non réalisé
624	120	P	Après nett	Plan W	M5_S1_J1_09'	2014-08-06	2014-08-20	14	< 1 ng	82.3	< 1 ng	< 1 ng	< 1 ng	1.3	2.8	< 1 ng	< 1 ng	< 1 ng
625	120	P	Après nett	Gant	M5_S1_J1_10'	2014-08-06	2014-08-20	14	< 1 ng	< 1 ng	< 1 ng	< 1 ng	< 1 ng	< 1 ng	< 1 ng	< 1 ng	< 1 ng	< 1 ng
626	120	P	Après nett	Vitre	M5_S1_J1_11'	2014-08-06	2014-08-20	14	< 1 ng	< 1 ng	< 1 ng	< 1 ng	< 1 ng	< 1 ng	< 1 ng	< 1 ng	< 1 ng	< 1 ng
627	120	P	Après nett	Plan W	M5_S1_J1_12'	2014-08-06	2014-08-20	14	< 1 ng	< 1 ng	< 1 ng	< 1 ng	< 1 ng	< 1 ng	< 1 ng	< 1 ng	< 1 ng	< 1 ng
322	29	S	Avant nett		M1_S4_J1_B1	2014-05-07	2014-05-15	8	< 1 ng	< 1 ng	< 1 ng	13.22	< 1 ng	< 1 ng	< 1 ng	< 1 ng	< 1 ng	< 1 ng
636	155	P	Avant nett	Gant	M6_S1_J1_07	2014-09-10	2014-09-10	0	< 1 ng	< 1 ng	18.9	< 1 ng	1.8	< 1 ng	22.4	< 1 ng	< 1 ng	< 1 ng
637	155	P	Avant nett	Vitre	M6_S1_J1_08	2014-09-10	2014-09-10	0	< 1 ng	< 1 ng	< 1 ng	< 1 ng	< 1 ng	< 1 ng	< 1 ng	< 1 ng	< 1 ng	< 1 ng
638	155	P	Avant nett	Plan W	M6_S1_J1_09	2014-09-10	2014-09-10	0	< 1 ng	< 1 ng	< 1 ng	< 1 ng	2.4	< 1 ng	4.8	< 1 ng	< 1 ng	< 1 ng
639	155	P	Avant nett	Gant	M6_S1_J1_10	2014-09-10	2014-09-10	0	< 1 ng	< 1 ng	Traces	< 1 ng	< 1 ng	< 1 ng	< 1 ng	< 1 ng	< 1 ng	< 1 ng
640	155	P	Avant nett	Vitre	M6_S1_J1_11	2014-09-10	2014-09-10	0	< 1 ng	< 1 ng	< 1 ng	< 1 ng	< 1 ng	< 1 ng	3.7	< 1 ng	< 1 ng	< 1 ng
641	155	P	Avant nett	Plan W	M6_S1_J1_12	2014-09-10	2014-09-10	0	< 1 ng	< 1 ng	< 1 ng	< 1 ng	< 1 ng	< 1 ng	< 1 ng	< 1 ng	< 1 ng	< 1 ng
329	29	P	Avant nett		M1_S4_J1_B2	2014-05-07	2014-05-15	8	< 1 ng	< 1 ng	< 1 ng	< 1 ng	< 1 ng	< 1 ng	< 1 ng	< 1 ng	< 1 ng	< 1 ng
650	155	P	Après nett	Gant	M6_S1_J1_07'	2014-09-10	2014-09-10	0	< 1 ng	< 1 ng	< 1 ng	< 1 ng	< 1 ng	< 1 ng	2.4	< 1 ng	< 1 ng	< 1 ng
651	155	P	Après nett	Vitre	M6_S1_J1_08'	2014-09-10	2014-09-10	0	< 1 ng	< 1 ng	Traces	< 1 ng	3.3	< 1 ng	1.8	< 1 ng	< 1 ng	< 1 ng
652	155	P	Après nett	Plan W	M6_S1_J1_09'	2014-09-10	2014-09-10	0	< 1 ng	< 1 ng	< 1 ng	< 1 ng	< 1 ng	< 1 ng	< 1 ng	< 1 ng	< 1 ng	< 1 ng
653	155	P	Après nett	Gant	M6_S1_J1_10'	2014-09-10	2014-09-10	0	< 1 ng	< 1 ng	< 1 ng	< 1 ng	< 1 ng	< 1 ng	< 1 ng	< 1 ng	< 1 ng	< 1 ng
654	155	P	Après nett	Vitre	M6_S1_J1_11'	2014-09-10	2014-09-10	0	< 1 ng	< 1 ng	< 1 ng	< 1 ng	< 1 ng	< 1 ng	7.2	< 1 ng	< 1 ng	< 1 ng
655	155	P	Après nett	Plan W	M6_S1_J1_12'	2014-09-10	2014-09-10	0	< 1 ng	< 1 ng	< 1 ng	< 1 ng	< 1 ng	< 1 ng	< 1 ng	< 1 ng	< 1 ng	< 1 ng
336	29	S	Après nett		M1_S4_J1_B1'	2014-05-07	2014-05-15	8	< 1 ng	< 1 ng	< 1 ng	< 1 ng	< 1 ng	< 1 ng	< 1 ng	< 1 ng	< 1 ng	< 1 ng
664	183	P	Avant nett	Gant	M7_S1_J1_07	2014-10-08	2014-10-13	5	< 1 ng	< 1 ng	< 1 ng	< 1 ng	< 1 ng	< 1 ng	< 1 ng	< 1 ng	< 1 ng	< 1 ng
665	183	P	Avant nett	Vitre	M7_S1_J1_08	2014-10-08	2014-10-13	5	< 1 ng	< 1 ng	< 1 ng	< 1 ng	< 1 ng	< 1 ng	< 1 ng	< 1 ng	< 1 ng	< 1 ng
666	183	P	Avant nett	Plan W	M7_S1_J1_09	2014-10-08	2014-10-13	5	< 1 ng	< 1 ng	< 1 ng	< 1 ng	< 1 ng	< 1 ng	< 1 ng	< 1 ng	< 1 ng	< 1 ng
667	183	P	Avant nett	Gant	M7_S1_J1_10	2014-10-08	2014-10-13	5	< 1 ng	< 1 ng	< 1 ng	< 1 ng	< 1 ng	< 1 ng	< 1 ng	< 1 ng	< 1 ng	< 1 ng
668	183	P	Avant nett	Vitre	M7_S1_J1_11	2014-10-08	2014-10-13	5	< 1 ng	< 1 ng	< 1 ng	< 1 ng	< 1 ng	10.9	< 1 ng	< 1 ng	< 1 ng	< 1 ng
669	183	P	Avant nett	Plan W	M7_S1_J1_12	2014-10-08	2014-10-13	5	< 1 ng	< 1 ng	< 1 ng	< 1 ng	< 1 ng	4.3	< 1 ng	< 1 ng	< 1 ng	< 1 ng
343	29	P	Après nett		M1_S4_J1_B2'	2014-05-07	2014-05-15	8	< 1 ng	< 1 ng	< 1 ng	< 1 ng	< 1 ng	< 1 ng	< 1 ng	< 1 ng	< 1 ng	< 1 ng
678	183	P	Après nett	Gant	M7_S1_J1_07'	2014-10-08	2014-10-13	5	< 1 ng	< 1 ng	< 1 ng	< 1 ng	< 1 ng	< 1 ng	62.3	< 1 ng	< 1 ng	< 1 ng
679	183	P	Après nett	Vitre	M7_S1_J1_08'	2014-10-08	2014-10-13	5	< 1 ng	< 1 ng	< 1 ng	< 1 ng	< 1 ng	< 1 ng	< 1 ng	< 1 ng	< 1 ng	< 1 ng
680	183	P	Après nett	Plan W	M7_S1_J1_09'	2014-10-08	2014-10-13	5	< 1 ng	< 1 ng	< 1 ng	< 1 ng	< 1 ng	< 1 ng	< 1 ng	< 1 ng	< 1 ng	< 1 ng
681	183	P	Après nett	Gant	M7_S1_J1_10'	2014-10-08	2014-10-13	5	< 1 ng	< 1 ng	< 1 ng	< 1 ng	< 1 ng	< 1 ng	< 1 ng	< 1 ng	< 1 ng	< 1 ng
682	183	P	Après nett	Vitre	M7_S1_J1_11'	2014-10-08	2014-10-13	5	< 1 ng	< 1 ng	< 1 ng	< 1 ng	< 1 ng	14	< 1 ng	< 1 ng	< 1 ng	< 1 ng
683	183	P	Après nett	Plan W	M7_S1_J1_12'	2014-10-08	2014-10-13	5	< 1 ng	< 1 ng	< 1 ng	< 1 ng	< 1 ng	< 1 ng	< 1 ng	< 1 ng	< 1 ng	< 1 ng
350	36	S	Avant nett		M2_S1_J1_B1	2014-05-14	2014-05-15	1	< 1 ng	< 1 ng	< 1 ng	< 1 ng	< 1 ng	< 1 ng	< 1 ng	< 1 ng	< 1 ng	< 1 ng
16	1	S	Avant nett	Gant	M1_S1_J1_01	2014-04-09	2014-04-14	5	< 1 ng	< 1 ng	Traces	< 1 ng	1.28	< 1 ng	< 1 ng	< 1 ng	< 1 ng	< 1 ng
17	1	S	Avant nett	Vitre	M1_S1_J1_02	2014-04-09	2014-04-14	5	< 1 ng	< 1 ng	< 1 ng	< 1 ng	< 1 ng	< 1 ng	< 1 ng	< 1 ng	< 1 ng	< 1 ng
18	1	S	Avant nett	Plan W	M1_S1_J1_03	2014-04-09	2014-04-14	5	< 1 ng	< 1 ng	< 1 ng	< 1 ng	< 1 ng	< 1 ng	< 1 ng	< 1 ng	< 1 ng	< 1 ng
19	1	S	Avant nett	Gant	M1_S1_J1_04	2014-04-09	2014-04-14	5	179.94	< 1 ng	< 1 ng	< 1 ng	< 1 ng	< 1 ng	< 1 ng	< 1 ng	< 1 ng	< 1 ng
20	1	S	Avant nett	Vitre	M1_S1_J1_05	2014-04-09	2014-04-14	5	< 1 ng	< 1 ng	< 1 ng	< 1 ng	< 1 ng	< 1 ng	< 1 ng	< 1 ng	< 1 ng	< 1 ng
21	1	S	Avant nett	Plan W	M1_S1_J1_06	2014-04-09	2014-04-14	5	< 1 ng	< 1 ng	< 1 ng	< 1 ng	< 1 ng	< 1 ng	< 1 ng	< 1 ng	< 1 ng	< 1 ng
357	36	P	Avant nett		M2_S1_J1_B2	2014-05-14	2014-05-15	1	< 1 ng	< 1 ng	< 1 ng	< 1 ng	< 1 ng	< 1 ng	< 1 ng	< 1 ng	< 1 ng	< 1 ng
30	1	S	Après nett	Gant	M1_S1_J1_01'	2014-04-09	2014-04-14	5	< 1 ng	< 1 ng	< 1 ng	< 1 ng	< 1 ng	< 1 ng	< 1 ng	< 1 ng	< 1 ng	< 1 ng
31	1	S	Après nett	Vitre	M1_S1_J1_02'	2014-04-09	2014-04-14	5	< 1 ng	< 1 ng	< 1 ng	< 1 ng	< 1 ng	< 1 ng	< 1 ng	< 1 ng	< 1 ng	< 1 ng
32	1	S	Après nett	Plan W	M1_S1_J1_03'	2014-04-09	2014-04-14	5	< 1 ng	< 1 ng	< 1 ng	< 1 ng	8.07	< 1 ng	< 1 ng	< 1 ng	< 1 ng	< 1 ng
33	1	S	Après nett	Gant	M1_S1_J1_04'	2014-04-09	2014-04-14	5	< 1 ng	< 1 ng	< 1 ng	< 1 ng	< 1 ng	< 1 ng	< 1 ng	< 1 ng	< 1 ng	< 1 ng
34	1	S	Après nett	Vitre	M1_S1_J1_05'	2014-04-09	2014-04-14	5	< 1 ng	< 1 ng	< 1 ng	< 1 ng	< 1 ng	< 1 ng	< 1 ng	< 1 ng	< 1 ng	< 1 ng
35	1	S	Après nett	Plan W	M1_S1_J1_06'	2014-04-09	2014-04-14	5	< 1 ng	< 1 ng	< 1 ng	< 1 ng	< 1 ng	< 1 ng	< 1 ng	< 1 ng	< 1 ng	< 1 ng
364	36	S	Après nett		M2_S1_J1_B1'	2014-05-14	2014-05-15	1	< 1 ng	< 1 ng	< 1 ng	< 1 ng	< 1 ng	< 1 ng	< 1 ng	< 1 ng	< 1 ng	< 1 ng
44	2	S	Avant nett	Gant	M1_S1_J2_01	2014-04-10	2014-04-16	6	< 1 ng	< 1 ng	< 1 ng	< 1 ng	< 1 ng	< 1 ng	69.17	< 1 ng	< 1 ng	< 1 ng
45	2	S	Avant nett	Vitre	M1_S1_J2_02	2014-04-10	2014-04-16	6	< 1 ng	< 1 ng	< 1 ng	< 1 ng	< 1 ng	< 1 ng	< 1 ng	< 1 ng	< 1 ng	< 1 ng
46	2	S	Avant nett	Plan W	M1_S1_J2_03	2014-04-10	2014-04-16	6	< 1 ng	< 1 ng	< 1 ng	< 1 ng	< 1 ng	< 1 ng	7.05	< 1 ng	< 1 ng	< 1 ng
47	2	S	Avant nett	Gant	M1_S1_J2_04	2014-04-10	2014-04-16	6	< 1 ng	< 1 ng	< 1 ng	Traces	1.06	< 1 ng	1039.8	< 1 ng	< 1 ng	< 1 ng
48	2	S	Avant nett	Vitre	M1_S1_J2_05	2014-04-10	2014-04-16	6	< 1 ng	< 1 ng	< 1 ng	< 1 ng	< 1 ng	< 1 ng	33.8	< 1 ng	< 1 ng	< 1 ng
49	2	S	Avant nett	Plan W	M1_S1_J2_06	2014-04-10	2014-04-16	6	< 1 ng	< 1 ng	< 1 ng	< 1 ng	10.55	< 1 ng	41.32	< 1 ng	< 1 ng	< 1 ng
371	36	P	Après nett		M2_S1_J1_B2'	2014-05-14	2014-05-15	1	< 1 ng	< 1 ng	< 1 ng	< 1 ng	< 1 ng	< 1 ng	< 1 ng	< 1 ng	< 1 ng	< 1 ng
57	2	S	Après nett	Gant	M1_S1_J2_01'	2014-04-10	2014-04-16	6	< 1 ng	< 1 ng	< 1 ng	< 1 ng	< 1 ng	< 1 ng	58.69	< 1 ng	< 1 ng	< 1 ng
58	2	S	Après nett	Vitre	M1_S1_J2_02'	2014-04-10	2014-04-16	6	< 1 ng	< 1 ng	< 1 ng	< 1 ng	< 1 ng	< 1 ng	2.04	< 1 ng	< 1 ng	< 1 ng
59	2	S	Après nett	Plan W	M1_S1_J2_03'	2014-04-10	2014-04-16	6	< 1 ng	< 1 ng	< 1 ng	< 1 ng	< 1 ng	< 1 ng	1.07	< 1 ng	< 1 ng	< 1 ng
60	2	S	Après nett	Gant	M1_S1_J2_04'	2014-04-10	2014-04-16	6	< 1 ng	< 1 ng	< 1 ng	< 1 ng	< 1 ng	< 1 ng	312.8	< 1 ng	< 1 ng	< 1 ng
61	2	S	Après nett	Vitre	M1_S1_J2_05'	2014-04-10	2014-04-16	6	< 1 ng	< 1 ng	< 1 ng	< 1 ng	< 1 ng	< 1 ng	190.68	< 1 ng	< 1 ng	< 1 ng
62	2	S	Après nett	Plan W	M1_S1_J2_06'	2014-04-10	2014-04-16	6	< 1 ng	< 1 ng	< 1 ng	< 1 ng	3.17	< 1 ng	61.9	< 1 ng	< 1 ng	< 1 ng
378	43	S	Avant nett		M2_S2_J1_B1	2014-05-21	2014-05-23	2	< 1 ng	< 1 ng	< 1 ng	< 1 ng	< 1 ng	< 1 ng	< 1 ng	< 1 ng	< 1 ng	< 1 ng
71	3	S	Avant nett	Gant	M1_S1_J3_01	2014-04-11	2014-04-16	5	109.72	< 1 ng	257.88	37.54	< 1 ng	< 1 ng	246.71	< 1 ng	< 1 ng	< 1 ng
72	3	S	Avant nett	Vitre	M1_S1_J3_02	2014-04-11	2014-04-16	5	Traces	< 1 ng	< 1 ng	< 1 ng	< 1 ng	1	78.79	< 1 ng	< 1 ng	< 1 ng
73	3	S	Avant nett	Plan W	M1_S1_J3_03	2014-04-11	2014-04-16	5	< 1 ng	< 1 ng	< 1 ng	< 1 ng	1.45	< 1 ng	86.7	< 1 ng	< 1 ng	< 1 ng
74	3	S	Avant nett	Gant	M1_S1_J3_04	2014-04-11	2014-04-16	5	15.03	< 1 ng	22.29	20.14	16.36	1.07	455.52	< 1 ng	< 1 ng	< 1 ng
75	3	S	Avant nett	Vitre	M1_S1_J3_05	2014-04-11	2014-04-16	5	< 1 ng	< 1 ng	< 1 ng	Traces	64.4	< 1 ng	4.32	< 1 ng	< 1 ng	< 1 ng
76	3	S	Avant nett	Plan W	M1_S1_J3_06	2014-04-11	2014-04-16	5	< 1 ng	< 1 ng	< 1 ng	< 1 ng	2.11	< 1 ng	403.03	< 1 ng	< 1 ng	< 1 ng
385	43	P	Avant nett		M2_S2_J1_B2	2014-05-21	2014-05-23	2	< 1 ng	< 1 ng	< 1 ng	< 1 ng	< 1 ng	< 1 ng	< 1 ng	< 1 ng	< 1 ng	< 1 ng
85	3	S	Après nett	Gant	M1_S1_J3_01'	2014-04-11	2014-04-16	5	11.54	< 1 ng	Traces	< 1 ng	< 1 ng	3.03	50.54	< 1 ng	< 1 ng	< 1 ng
86	3	S	Après nett	Vitre	M1_S1_J3_02'	2014-04-11	2014-04-16	5	< 1 ng	< 1 ng	< 1 ng	< 1 ng	< 1 ng	< 1 ng	19.91	< 1 ng	< 1 ng	< 1 ng
87	3	S	Après nett	Plan W	M1_S1_J3_03'	2014-04-11	2014-04-16	5	< 1 ng	< 1 ng	< 1 ng	< 1 ng	< 1 ng	4.89	3.6	< 1 ng	< 1 ng	< 1 ng
88	3	S	Après nett	Gant	M1_S1_J3_04'	2014-04-11	2014-04-16	5	< 1 ng	< 1 ng	100.55	< 1 ng	3.06	< 1 ng	189.5	< 1 ng	< 1 ng	< 1 ng
89	3	S	Après nett	Vitre	M1_S1_J3_05'	2014-04-11	2014-04-16	5	< 1 ng	< 1 ng	< 1 ng	< 1 ng	7.88	< 1 ng	6.38	< 1 ng	< 1 ng	< 1 ng
90	3	S	Après nett	Plan W	M1_S1_J3_06'	2014-04-11	2014-04-16	5	< 1 ng	< 1 ng	< 1 ng	Traces	1.02	< 1 ng	36.84	< 1 ng	< 1 ng	< 1 ng
392	43	S	Après nett		M2_S2_J1_B1'	2014-05-21	2014-05-23	2	< 1 ng	< 1 ng	< 1 ng	< 1 ng	< 1 ng	< 1 ng	< 1 ng	< 1 ng	< 1 ng	< 1 ng
99	6	S	Avant nett	Gant	M1_S1_J4_01	2014-04-14	2014-04-22	8	< 1 ng	< 1 ng	Traces	608.15	< 1 ng	< 1 ng	26.42	< 1 ng	< 1 ng	< 1 ng
100	6	S	Avant nett	Vitre	M1_S1_J4_02	2014-04-14	2014-04-22	8	< 1 ng	< 1 ng	< 1 ng	14.56	< 1 ng	< 1 ng	5.36	< 1 ng	< 1 ng	< 1 ng
101	6	S	Avant nett	Plan W	M1_S1_J4_03	2014-04-14	2014-04-22	8	< 1 ng	< 1 ng	< 1 ng	Traces	4.51	220.39	47.94	< 1 ng	< 1 ng	< 1 ng
102	6	S	Avant nett	Gant	M1_S1_J4_04	2014-04-14	2014-04-22	8	< 1 ng	< 1 ng	Traces	655.43	< 1 ng	< 1 ng	11.45	< 1 ng	< 1 ng	< 1 ng
103	6	S	Avant nett	Vitre	M1_S1_J4_05	2014-04-14	2014-04-22	8	< 1 ng	< 1 ng	Traces	235.4	1.19	< 1 ng	3.14	< 1 ng	< 1 ng	< 1 ng
104	6	S	Avant nett	Plan W	M1_S1_J4_06	2014-04-14	2014-04-22	8	< 1 ng	< 1 ng	< 1 ng	185.83	< 1 ng	< 1 ng	12.42	< 1 ng	< 1 ng	< 1 ng
399	43	P	Après nett		M2_S2_J1_B2'	2014-05-21	2014-05-23	2	< 1 ng	< 1 ng	< 1 ng	< 1 ng	< 1 ng	< 1 ng	< 1 ng	< 1 ng	< 1 ng	< 1 ng
113	6	S	Après nett	Gant	M1_S1_J4_01'	2014-04-14	2014-04-22	8	< 1 ng	< 1 ng	Traces	Traces	< 1 ng	< 1 ng	6.88	< 1 ng	< 1 ng	< 1 ng
114	6	S	Après nett	Vitre	M1_S1_J4_02'	2014-04-14	2014-04-22	8	< 1 ng	< 1 ng	< 1 ng	Traces	< 1 ng	< 1 ng	1.49	< 1 ng	< 1 ng	< 1 ng
115	6	S	Après nett	Plan W	M1_S1_J4_03'	2014-04-14	2014-04-22	8	< 1 ng	< 1 ng	< 1 ng	Traces	2.51	74.55	26.59	< 1 ng	< 1 ng	< 1 ng
116	6	S	Après nett	Gant	M1_S1_J4_04'	2014-04-14	2014-04-22	8	< 1 ng	< 1 ng	24.08	134.05	< 1 ng	< 1 ng	10.7	< 1 ng	< 1 ng	< 1 ng
117	6	S	Après nett	Vitre	M1_S1_J4_05'	2014-04-14	2014-04-22	8	< 1 ng	< 1 ng	Traces	16.91	2.47	< 1 ng	3.11	< 1 ng	< 1 ng	< 1 ng
118	6	S	Après nett	Plan W	M1_S1_J4_06'	2014-04-14	2014-04-22	8	< 1 ng	< 1 ng	< 1 ng	52.69	< 1 ng	7.63	6.59	< 1 ng	< 1 ng	< 1 ng
406	50	S	Avant nett		M2_S3_J1_B1	2014-05-28	2014-06-03	6	< 1 ng	< 1 ng	< 1 ng	20.49	< 1 ng	< 1 ng	< 1 ng	< 1 ng	< 1 ng	< 1 ng
127	7	S	Avant nett	Gant	M1_S1_J5_01	2014-04-15	2014-04-22	7	45.95	< 1 ng	Traces	53.97	< 1 ng	33.84	11.74	< 1 ng	< 1 ng	< 1 ng
128	7	S	Avant nett	Vitre	M1_S1_J5_02	2014-04-15	2014-04-22	7	< 1 ng	< 1 ng	< 1 ng	Traces	< 1 ng	< 1 ng	2.23	< 1 ng	< 1 ng	< 1 ng
129	7	S	Avant nett	Plan W	M1_S1_J5_03	2014-04-15	2014-04-22	7	< 1 ng	< 1 ng	< 1 ng	Traces	4.21	229.78	74.26	< 1 ng	< 1 ng	< 1 ng
130	7	S	Avant nett	Gant	M1_S1_J5_04	2014-04-15	2014-04-22	7	< 1 ng	< 1 ng	18.78	21.88	< 1 ng	< 1 ng	16.38	< 1 ng	< 1 ng	< 1 ng
131	7	S	Avant nett	Vitre	M1_S1_J5_05	2014-04-15	2014-04-22	7	< 1 ng	< 1 ng	< 1 ng	48.44	< 1 ng	< 1 ng	1.36	< 1 ng	< 1 ng	< 1 ng
132	7	S	Avant nett	Plan W	M1_S1_J5_06	2014-04-15	2014-04-22	7	< 1 ng	< 1 ng	Traces	13.49	< 1 ng	< 1 ng	3.04	< 1 ng	< 1 ng	< 1 ng
413	50	P	Avant nett		M2_S3_J1_B2	2014-05-28	2014-06-03	6	< 1 ng	< 1 ng	< 1 ng	< 1 ng	< 1 ng	< 1 ng	< 1 ng	< 1 ng	< 1 ng	< 1 ng
141	7	S	Après nett	Gant	M1_S1_J5_01'	2014-04-15	2014-04-22	7	< 1 ng	< 1 ng	< 1 ng	< 1 ng	< 1 ng	4.39	< 1 ng	< 1 ng	< 1 ng	< 1 ng
142	7	S	Après nett	Vitre	M1_S1_J5_02'	2014-04-15	2014-04-22	7	< 1 ng	< 1 ng	< 1 ng	< 1 ng	< 1 ng	3.86	6.09	< 1 ng	< 1 ng	< 1 ng
143	7	S	Après nett	Plan W	M1_S1_J5_03'	2014-04-15	2014-04-22	7	< 1 ng	< 1 ng	< 1 ng	< 1 ng	2.83	99.65	34.22	< 1 ng	< 1 ng	< 1 ng
144	7	S	Après nett	Gant	M1_S1_J5_04'	2014-04-15	2014-04-22	7	< 1 ng	< 1 ng	Traces	Traces	< 1 ng	3.07	3.58	< 1 ng	< 1 ng	< 1 ng
145	7	S	Après nett	Vitre	M1_S1_J5_05'	2014-04-15	2014-04-22	7	< 1 ng	< 1 ng	< 1 ng	Traces	< 1 ng	< 1 ng	< 1 ng	< 1 ng	< 1 ng	< 1 ng
146	7	S	Après nett	Plan W	M1_S1_J5_06'	2014-04-15	2014-04-22	7	< 1 ng	< 1 ng	< 1 ng	Traces	< 1 ng	5.52	3.45	< 1 ng	< 1 ng	< 1 ng
420	50	S	Après nett		M2_S3_J1_B1'	2014-05-28	2014-06-03	6	< 1 ng	< 1 ng	< 1 ng	Traces	< 1 ng	< 1 ng	< 1 ng	< 1 ng	< 1 ng	< 1 ng
155	8	S	Avant nett	Gant	M1_S2_J1_01	2014-04-16	2014-04-24	8	< 1 ng	< 1 ng	< 1 ng	38.16	< 1 ng	1.88	20.29	< 1 ng	< 1 ng	< 1 ng
156	8	S	Avant nett	Vitre	M1_S2_J1_02	2014-04-16	2014-04-24	8	< 1 ng	< 1 ng	< 1 ng	< 1 ng	< 1 ng	9.67	< 1 ng	< 1 ng	< 1 ng	< 1 ng
157	8	S	Avant nett	Plan W	M1_S2_J1_03	2014-04-16	2014-04-24	8	< 1 ng	< 1 ng	< 1 ng	< 1 ng	< 1 ng	35.45	1.66	< 1 ng	< 1 ng	< 1 ng
158	8	S	Avant nett	Gant	M1_S2_J1_04	2014-04-16	2014-04-24	8	< 1 ng	< 1 ng	Traces	< 1 ng	< 1 ng	< 1 ng	425.93	< 1 ng	< 1 ng	< 1 ng
159	8	S	Avant nett	Vitre	M1_S2_J1_05	2014-04-16	2014-04-24	8	< 1 ng	< 1 ng	< 1 ng	< 1 ng	< 1 ng	< 1 ng	< 1 ng	< 1 ng	< 1 ng	< 1 ng
160	8	S	Avant nett	Plan W	M1_S2_J1_06	2014-04-16	2014-04-24	8	< 1 ng	< 1 ng	< 1 ng	< 1 ng	< 1 ng	< 1 ng	< 1 ng	< 1 ng	< 1 ng	< 1 ng
427	50	P	Après nett		M2_S3_J1_B2'	2014-05-28	2014-06-03	6	< 1 ng	< 1 ng	< 1 ng	< 1 ng	< 1 ng	< 1 ng	< 1 ng	< 1 ng	< 1 ng	< 1 ng
162	8	S	Après nett	Gant	M1_S2_J1_01'	2014-04-16	2014-04-24	8	< 1 ng	< 1 ng	Traces	< 1 ng	< 1 ng	4.91	7.21	< 1 ng	< 1 ng	< 1 ng
163	8	S	Après nett	Vitre	M1_S2_J1_02'	2014-04-16	2014-04-24	8	< 1 ng	< 1 ng	< 1 ng	< 1 ng	< 1 ng	3.15	< 1 ng	< 1 ng	< 1 ng	< 1 ng
164	8	S	Après nett	Plan W	M1_S2_J1_03'	2014-04-16	2014-04-24	8	< 1 ng	< 1 ng	< 1 ng	< 1 ng	1.05	33.94	1.63	< 1 ng	< 1 ng	< 1 ng
165	8	S	Après nett	Gant	M1_S2_J1_04'	2014-04-16	2014-04-24	8	< 1 ng	< 1 ng	Traces	< 1 ng	< 1 ng	< 1 ng	1.93	< 1 ng	< 1 ng	< 1 ng
166	8	S	Après nett	Vitre	M1_S2_J1_05'	2014-04-16	2014-04-24	8	< 1 ng	< 1 ng	< 1 ng	< 1 ng	< 1 ng	< 1 ng	< 1 ng	< 1 ng	< 1 ng	< 1 ng
167	8	S	Après nett	Plan W	M1_S2_J1_06'	2014-04-16	2014-04-24	8	< 1 ng	< 1 ng	< 1 ng	< 1 ng	< 1 ng	< 1 ng	< 1 ng	< 1 ng	< 1 ng	< 1 ng
434	57	S	Avant nett		M2_S4_J1_B1	2014-06-04	2014-06-12	8	< 1 ng	< 1 ng	< 1 ng	< 1 ng	< 1 ng	< 1 ng	< 1 ng	< 1 ng	< 1 ng	< 1 ng
183	9	S	Avant nett	Gant	M1_S2_J2_01	2014-04-17	2014-04-24	7	< 1 ng	< 1 ng	Traces	< 1 ng	< 1 ng	< 1 ng	< 1 ng	< 1 ng	< 1 ng	< 1 ng
184	9	S	Avant nett	Vitre	M1_S2_J2_02	2014-04-17	2014-04-24	7	< 1 ng	< 1 ng	< 1 ng	< 1 ng	< 1 ng	3.04	< 1 ng	< 1 ng	< 1 ng	< 1 ng
185	9	S	Avant nett	Plan W	M1_S2_J2_03	2014-04-17	2014-04-24	7	< 1 ng	< 1 ng	< 1 ng	< 1 ng	< 1 ng	17.07	< 1 ng	< 1 ng	< 1 ng	< 1 ng
186	9	S	Avant nett	Gant	M1_S2_J2_04	2014-04-17	2014-04-24	7	< 1 ng	< 1 ng	16.69	< 1 ng	< 1 ng	< 1 ng	14.27	< 1 ng	< 1 ng	< 1 ng
187	9	S	Avant nett	Vitre	M1_S2_J2_05	2014-04-17	2014-04-24	7	< 1 ng	< 1 ng	Traces	< 1 ng	< 1 ng	< 1 ng	2.08	< 1 ng	< 1 ng	< 1 ng
188	9	S	Avant nett	Plan W	M1_S2_J2_06	2014-04-17	2014-04-24	7	< 1 ng	< 1 ng	Traces	< 1 ng	< 1 ng	< 1 ng	2.4	< 1 ng	< 1 ng	< 1 ng
441	57	P	Avant nett		M2_S4_J1_B2	2014-06-04	2014-06-12	8	< 1 ng	< 1 ng	< 1 ng	< 1 ng	< 1 ng	< 1 ng	< 1 ng	< 1 ng	< 1 ng	< 1 ng
197	9	S	Après nett	Gant	M1_S2_J2_01'	2014-04-17	2014-04-24	7	< 1 ng	< 1 ng	< 1 ng	< 1 ng	< 1 ng	< 1 ng	< 1 ng	< 1 ng	< 1 ng	< 1 ng
198	9	S	Après nett	Vitre	M1_S2_J2_02'	2014-04-17	2014-04-24	7	< 1 ng	< 1 ng	< 1 ng	< 1 ng	< 1 ng	2.16	< 1 ng	< 1 ng	< 1 ng	< 1 ng
199	9	S	Après nett	Plan W	M1_S2_J2_03'	2014-04-17	2014-04-24	7	< 1 ng	< 1 ng	Traces	< 1 ng	< 1 ng	7.11	< 1 ng	< 1 ng	< 1 ng	< 1 ng
200	9	S	Après nett	Gant	M1_S2_J2_04'	2014-04-17	2014-04-24	7	< 1 ng	< 1 ng	Traces	< 1 ng	< 1 ng	< 1 ng	14.84	< 1 ng	< 1 ng	< 1 ng
201	9	S	Après nett	Vitre	M1_S2_J2_05'	2014-04-17	2014-04-24	7	< 1 ng	< 1 ng	Traces	< 1 ng	< 1 ng	< 1 ng	< 1 ng	< 1 ng	< 1 ng	< 1 ng
202	9	S	Après nett	Plan W	M1_S2_J2_06'	2014-04-17	2014-04-24	7	< 1 ng	< 1 ng	Traces	< 1 ng	< 1 ng	< 1 ng	< 1 ng	< 1 ng	< 1 ng	< 1 ng
448	57	S	Après nett		M2_S4_J1_B1	2014-06-04	2014-06-12	8	< 1 ng	< 1 ng	< 1 ng	< 1 ng	< 1 ng	< 1 ng	< 1 ng	< 1 ng	< 1 ng	< 1 ng
211	10	S	Avant nett	Gant	M1_S2_J3_01	2014-04-18	2014-04-24	6	< 1 ng	< 1 ng	< 1 ng	28.25	< 1 ng	< 1 ng	< 1 ng	< 1 ng	< 1 ng	< 1 ng
212	10	S	Avant nett	Vitre	M1_S2_J3_02	2014-04-18	2014-04-24	6	< 1 ng	< 1 ng	< 1 ng	< 1 ng	< 1 ng	1.09	< 1 ng	< 1 ng	< 1 ng	< 1 ng
213	10	S	Avant nett	Plan W	M1_S2_J3_03	2014-04-18	2014-04-24	6	< 1 ng	< 1 ng	< 1 ng	< 1 ng	< 1 ng	20.47	< 1 ng	< 1 ng	< 1 ng	< 1 ng
214	10	S	Avant nett	Gant	M1_S2_J3_04	2014-04-18	2014-04-24	6	< 1 ng	< 1 ng	23.36	< 1 ng	< 1 ng	2.46	< 1 ng	< 1 ng	< 1 ng	< 1 ng
215	10	S	Avant nett	Vitre	M1_S2_J3_05	2014-04-18	2014-04-24	6	< 1 ng	< 1 ng	113.15	< 1 ng	61.28	4320.46	< 1 ng	< 1 ng	< 1 ng	< 1 ng
216	10	S	Avant nett	Plan W	M1_S2_J3_06	2014-04-18	2014-04-24	6	< 1 ng	< 1 ng	< 1 ng	< 1 ng	< 1 ng	< 1 ng	< 1 ng	< 1 ng	< 1 ng	< 1 ng
455	57	P	Après nett		M2_S4_J1_B2	2014-06-04	2014-06-12	8	< 1 ng	< 1 ng	< 1 ng	< 1 ng	< 1 ng	< 1 ng	< 1 ng	< 1 ng	< 1 ng	< 1 ng
225	10	S	Après nett	Gant	M1_S2_J3_01'	2014-04-18	2014-04-24	6	< 1 ng	< 1 ng	< 1 ng	< 1 ng	1.19	25	1.01	< 1 ng	< 1 ng	< 1 ng
226	10	S	Après nett	Vitre	M1_S2_J3_02'	2014-04-18	2014-04-24	6	< 1 ng	< 1 ng	< 1 ng	< 1 ng	< 1 ng	< 1 ng	< 1 ng	< 1 ng	< 1 ng	< 1 ng
227	10	S	Après nett	Plan W	M1_S2_J3_03'	2014-04-18	2014-04-24	6	< 1 ng	< 1 ng	< 1 ng	< 1 ng	< 1 ng	< 1 ng	< 1 ng	< 1 ng	< 1 ng	< 1 ng
228	10	S	Après nett	Gant	M1_S2_J3_04'	2014-04-18	2014-04-24	6	< 1 ng	< 1 ng	13.65	< 1 ng	< 1 ng	< 1 ng	< 1 ng	< 1 ng	< 1 ng	< 1 ng
229	10	S	Après nett	Vitre	M1_S2_J3_05'	2014-04-18	2014-04-24	6	< 1 ng	< 1 ng	24.87	< 1 ng	< 1 ng	67.79	< 1 ng	< 1 ng	< 1 ng	< 1 ng
230	10	S	Après nett	Plan W	M1_S2_J3_06'	2014-04-18	2014-04-24	6	< 1 ng	< 1 ng	Traces	< 1 ng	< 1 ng	< 1 ng	< 1 ng	< 1 ng	< 1 ng	< 1 ng
462	64	S	Avant nett		M3_S1_J1_B1	2014-06-11	18/06/14	7	< 1 ng	< 1 ng	< 1 ng	< 1 ng	< 1 ng	< 1 ng	< 1 ng	< 1 ng	< 1 ng	< 1 ng
239	14	S	Avant nett	Gant	M1_S2_J4_01	2014-04-22	2014-04-24	2	< 1 ng	< 1 ng	Traces	Traces	< 1 ng	< 1 ng	< 1 ng	< 1 ng	< 1 ng	< 1 ng
240	14	S	Avant nett	Vitre	M1_S2_J4_02	2014-04-22	2014-04-24	2	< 1 ng	< 1 ng	Traces	< 1 ng	< 1 ng	1.81	< 1 ng	< 1 ng	< 1 ng	< 1 ng
241	14	S	Avant nett	Plan W	M1_S2_J4_03	2014-04-22	2014-04-24	2	< 1 ng	< 1 ng	< 1 ng	< 1 ng	< 1 ng	2.17	< 1 ng	< 1 ng	< 1 ng	< 1 ng
242	14	S	Avant nett	Gant	M1_S2_J4_04	2014-04-22	2014-04-24	2	< 1 ng	< 1 ng	34.82	Traces	< 1 ng	< 1 ng	< 1 ng	< 1 ng	< 1 ng	< 1 ng
243	14	S	Avant nett	Vitre	M1_S2_J4_05	2014-04-22	2014-04-24	2	< 1 ng	< 1 ng	10.71	< 1 ng	< 1 ng	24.54	< 1 ng	< 1 ng	< 1 ng	< 1 ng
244	14	S	Avant nett	Plan W	M1_S2_J4_06	2014-04-22	2014-04-24	2	< 1 ng	< 1 ng	Traces	< 1 ng	< 1 ng	< 1 ng	< 1 ng	< 1 ng	< 1 ng	< 1 ng
469	64	P	Avant nett		M3_S1_J1_B2	2014-06-11	18/06/14	7	< 1 ng	< 1 ng	< 1 ng	< 1 ng	< 1 ng	< 1 ng	< 1 ng	< 1 ng	< 1 ng	< 1 ng
253	14	S	Après nett	Gant	M1_S2_J4_01'	2014-04-22	2014-04-24	2	< 1 ng	< 1 ng	< 1 ng	< 1 ng	< 1 ng	< 1 ng	< 1 ng	< 1 ng	< 1 ng	< 1 ng
254	14	S	Après nett	Vitre	M1_S2_J4_02'	2014-04-22	2014-04-24	2	< 1 ng	< 1 ng	< 1 ng	< 1 ng	< 1 ng	< 1 ng	< 1 ng	< 1 ng	< 1 ng	< 1 ng
255	14	S	Après nett	Plan W	M1_S2_J4_03'	2014-04-22	2014-04-24	2	< 1 ng	< 1 ng	< 1 ng	< 1 ng	< 1 ng	2.22	< 1 ng	< 1 ng	< 1 ng	< 1 ng
256	14	S	Après nett	Gant	M1_S2_J4_05'	2014-04-22	2014-04-24	2	< 1 ng	< 1 ng	Traces	< 1 ng	< 1 ng	9.83	< 1 ng	< 1 ng	< 1 ng	< 1 ng
257	14	S	Après nett	Vitre	M1_S2_J4_04'	2014-04-22	2014-04-24	2	< 1 ng	< 1 ng	Traces	Traces	< 1 ng	< 1 ng	< 1 ng	< 1 ng	< 1 ng	< 1 ng
258	14	S	Après nett	Plan W	M1_S2_J4_06'	2014-04-22	2014-04-24	2	< 1 ng	< 1 ng	Traces	< 1 ng	< 1 ng	1.18	< 1 ng	< 1 ng	< 1 ng	< 1 ng
476	64	S	Après nett		M3_S1_J1_B1'	2014-06-11	18/06/14	7	< 1 ng	< 1 ng	< 1 ng	< 1 ng	< 1 ng	< 1 ng	< 1 ng	< 1 ng	< 1 ng	< 1 ng
267	15	S	Avant nett	Gant	M1_S2_J5_01	2014-04-23	2014-04-24	1	263.07	< 1 ng	< 1 ng	Traces	< 1 ng	1.08	5.87	< 1 ng	< 1 ng	< 1 ng
268	15	S	Avant nett	Vitre	M1_S2_J5_02	2014-04-23	2014-04-24	1	< 1 ng	< 1 ng	< 1 ng	< 1 ng	< 1 ng	< 1 ng	5	< 1 ng	< 1 ng	< 1 ng
269	15	S	Avant nett	Plan W	M1_S2_J5_03	2014-04-23	2014-04-24	1	< 1 ng	< 1 ng	< 1 ng	< 1 ng	< 1 ng	8.89	< 1 ng	< 1 ng	< 1 ng	< 1 ng
270	15	S	Avant nett	Gant	M1_S2_J5_04	2014-04-23	2014-04-24	1	< 1 ng	< 1 ng	Traces	40	< 1 ng	< 1 ng	82.63	< 1 ng	< 1 ng	< 1 ng
271	15	S	Avant nett	Vitre	M1_S2_J5_05	2014-04-23	2014-04-24	1	< 1 ng	< 1 ng	Traces	< 1 ng	< 1 ng	17.79	2.4	< 1 ng	< 1 ng	< 1 ng
272	15	S	Avant nett	Plan W	M1_S2_J5_06	2014-04-23	2014-04-24	1	< 1 ng	< 1 ng	Traces	< 1 ng	< 1 ng	< 1 ng	< 1 ng	< 1 ng	< 1 ng	< 1 ng
483	64	P	Après nett		M3_S1_J1_B2'	2014-06-11	18/06/14	7	< 1 ng	< 1 ng	< 1 ng	< 1 ng	< 1 ng	< 1 ng	< 1 ng	< 1 ng	< 1 ng	< 1 ng
281	15	S	Après nett	Gant	M1_S2_J5_01'	2014-04-23	2014-04-24	1	Traces	< 1 ng	< 1 ng	< 1 ng	< 1 ng	< 1 ng	< 1 ng	< 1 ng	< 1 ng	< 1 ng
282	15	S	Après nett	Vitre	M1_S2_J5_02'	2014-04-23	2014-04-24	1	< 1 ng	< 1 ng	< 1 ng	< 1 ng	< 1 ng	< 1 ng	< 1 ng	< 1 ng	< 1 ng	< 1 ng
283	15	S	Après nett	Plan W	M1_S2_J5_03'	2014-04-23	2014-04-24	1	< 1 ng	< 1 ng	< 1 ng	< 1 ng	< 1 ng	6.8	< 1 ng	< 1 ng	< 1 ng	< 1 ng
284	15	S	Après nett	Gant	M1_S2_J5_04'	2014-04-23	2014-04-24	1	< 1 ng	< 1 ng	Traces	42.16	< 1 ng	< 1 ng	21.09	< 1 ng	< 1 ng	< 1 ng
285	15	S	Après nett	Vitre	M1_S2_J5_05'	2014-04-23	2014-04-24	1	< 1 ng	< 1 ng	Traces	< 1 ng	< 1 ng	4.57	4.69	< 1 ng	< 1 ng	< 1 ng
286	15	S	Après nett	Plan W	M1_S2_J5_06'	2014-04-23	2014-04-24	1	< 1 ng	< 1 ng	< 1 ng	< 1 ng	< 1 ng	15.71	< 1 ng	< 1 ng	< 1 ng	< 1 ng
490	71	S	Avant nett		M3_S2_J1_B1	18/06/14	23/06/14	5	< 1 ng	< 1 ng	< 1 ng	36.8	< 1 ng	< 1 ng	< 1 ng	< 1 ng	< 1 ng	< 1 ng
295	22	S	Avant nett	Gant	M1_S3_J1_01	2014-04-30	2014-05-06	6	< 1 ng	< 1 ng	34.15	11.37	< 1 ng	< 1 ng	70.62	< 1 ng	< 1 ng	< 1 ng
296	22	S	Avant nett	Vitre	M1_S3_J1_02	2014-04-30	2014-05-06	6	< 1 ng	< 1 ng	Traces	Traces	< 1 ng	3.84	9.33	< 1 ng	< 1 ng	< 1 ng
297	22	S	Avant nett	Plan W	M1_S3_J1_03	2014-04-30	2014-05-06	6	< 1 ng	< 1 ng	< 1 ng	Traces	< 1 ng	< 1 ng	< 1 ng	< 1 ng	< 1 ng	< 1 ng
298	22	S	Avant nett	Gant	M1_S3_J1_04	2014-04-30	2014-05-06	6	19.79	< 1 ng	30.67	46.85	< 1 ng	1.07	85.17	< 1 ng	< 1 ng	< 1 ng
299	22	S	Avant nett	Vitre	M1_S3_J1_05	2014-04-30	2014-05-06	6	< 1 ng	< 1 ng	Traces	< 1 ng	< 1 ng	1.08	6.72	< 1 ng	< 1 ng	< 1 ng
300	22	S	Avant nett	Plan W	M1_S3_J1_06	2014-04-30	2014-05-06	6	< 1 ng	< 1 ng	78.79	< 1 ng	< 1 ng	< 1 ng	23.09	< 1 ng	< 1 ng	< 1 ng
497	71	S	Après nett		M3_S2_J1_B1'	18/06/14	23/06/14	5	< 1 ng	< 1 ng	< 1 ng	< 1 ng	< 1 ng	< 1 ng	< 1 ng	< 1 ng	< 1 ng	< 1 ng
309	22	S	Après nett	Gant	M1_S3_J1_01'	2014-04-30	2014-05-06	6	< 1 ng	< 1 ng	Traces	Traces	< 1 ng	< 1 ng	4.06	< 1 ng	< 1 ng	< 1 ng
310	22	S	Après nett	Vitre	M1_S3_J1_02'	2014-04-30	2014-05-06	6	< 1 ng	< 1 ng	Traces	Traces	< 1 ng	< 1 ng	2.56	< 1 ng	< 1 ng	< 1 ng
311	22	S	Après nett	Plan W	M1_S3_J1_03'	2014-04-30	2014-05-06	6	4374.26	< 1 ng	Traces	Traces	< 1 ng	< 1 ng	11.02	< 1 ng	< 1 ng	< 1 ng
312	22	S	Après nett	Gant	M1_S3_J1_04'	2014-04-30	2014-05-06	6	< 1 ng	< 1 ng	Traces	26.22	< 1 ng	< 1 ng	22.76	< 1 ng	< 1 ng	< 1 ng
313	22	S	Après nett	Vitre	M1_S3_J1_05'	2014-04-30	2014-05-06	6	< 1 ng	< 1 ng	< 1 ng	< 1 ng	< 1 ng	< 1 ng	3.21	< 1 ng	< 1 ng	< 1 ng
314	22	S	Après nett	Plan W	M1_S3_J1_06'	2014-04-30	2014-05-06	6	< 1 ng	< 1 ng	< 1 ng	< 1 ng	< 1 ng	< 1 ng	< 1 ng	< 1 ng	< 1 ng	< 1 ng
504	71	P	Avant nett		M3_S2_J1_B2	18/06/14	23/06/14	5	< 1 ng	< 1 ng	< 1 ng	10.5	< 1 ng	< 1 ng	< 1 ng	< 1 ng	< 1 ng	< 1 ng
323	29	S	Avant nett	Gant	M1_S4_J1_01	2014-05-07	2014-05-15	8	< 1 ng	< 1 ng	< 1 ng	12.43	< 1 ng	< 1 ng	15.34	< 1 ng	< 1 ng	< 1 ng
324	29	S	Avant nett	Vitre	M1_S4_J1_02	2014-05-07	2014-05-15	8	< 1 ng	< 1 ng	< 1 ng	12.6	< 1 ng	< 1 ng	13.4	< 1 ng	< 1 ng	< 1 ng
325	29	S	Avant nett	Plan W	M1_S4_J1_03	2014-05-07	2014-05-15	8	25.76	< 1 ng	< 1 ng	Traces	< 1 ng	< 1 ng	< 1 ng	< 1 ng	< 1 ng	< 1 ng
326	29	S	Avant nett	Gant	M1_S4_J1_04	2014-05-07	2014-05-15	8	< 1 ng	< 1 ng	Traces	Traces	< 1 ng	5.53	2.79	< 1 ng	< 1 ng	< 1 ng
327	29	S	Avant nett	Vitre	M1_S4_J1_05	2014-05-07	2014-05-15	8	< 1 ng	< 1 ng	< 1 ng	< 1 ng	< 1 ng	< 1 ng	< 1 ng	< 1 ng	< 1 ng	< 1 ng
328	29	S	Avant nett	Plan W	M1_S4_J1_06	2014-05-07	2014-05-15	8	< 1 ng	< 1 ng	< 1 ng	< 1 ng	< 1 ng	< 1 ng	< 1 ng	< 1 ng	< 1 ng	< 1 ng
511	71	P	Après nett		M3_S2_J1_B2'	18/06/14	23/06/14	5	< 1 ng	< 1 ng	< 1 ng	< 1 ng	< 1 ng	< 1 ng	< 1 ng	< 1 ng	< 1 ng	< 1 ng
337	29	S	Après nett	Gant	M1_S4_J1_01'	2014-05-07	2014-05-15	8	< 1 ng	< 1 ng	< 1 ng	Traces	< 1 ng	< 1 ng	< 1 ng	< 1 ng	< 1 ng	< 1 ng
338	29	S	Après nett	Vitre	M1_S4_J1_02'	2014-05-07	2014-05-15	8	< 1 ng	< 1 ng	< 1 ng	Traces	< 1 ng	< 1 ng	< 1 ng	< 1 ng	< 1 ng	< 1 ng
339	29	S	Après nett	Plan W	M1_S4_J1_03'	2014-05-07	2014-05-15	8	< 1 ng	< 1 ng	< 1 ng	12.49	< 1 ng	< 1 ng	< 1 ng	< 1 ng	< 1 ng	< 1 ng
340	29	S	Après nett	Gant	M1_S4_J1_04'	2014-05-07	2014-05-15	8	< 1 ng	< 1 ng	Traces	Traces	< 1 ng	< 1 ng	4.01	< 1 ng	< 1 ng	< 1 ng
341	29	S	Après nett	Vitre	M1_S4_J1_05'	2014-05-07	2014-05-15	8	< 1 ng	< 1 ng	< 1 ng	Traces	< 1 ng	< 1 ng	< 1 ng	< 1 ng	< 1 ng	< 1 ng
342	29	S	Après nett	Plan W	M1_S4_J1_06'	2014-05-07	2014-05-15	8	< 1 ng	< 1 ng	< 1 ng	< 1 ng	< 1 ng	< 1 ng	< 1 ng	< 1 ng	< 1 ng	< 1 ng
518	78	S	Avant nett		M3_S3_J1_B1	25/06/14	27/06/14	2	< 1 ng	< 1 ng	< 1 ng	< 1 ng	< 1 ng	< 1 ng	< 1 ng	< 1 ng	< 1 ng	< 1 ng
351	36	S	Avant nett	Gant	M2_S1_J1_01	2014-05-14	2014-05-15	1	Traces	< 1 ng	< 1 ng	40.79	< 1 ng	< 1 ng	< 1 ng	< 1 ng	< 1 ng	< 1 ng
352	36	S	Avant nett	Vitre	M2_S1_J1_02	2014-05-14	2014-05-15	1	258.42	< 1 ng	< 1 ng	19.09	< 1 ng	< 1 ng	1.32	< 1 ng	< 1 ng	< 1 ng
353	36	S	Avant nett	Plan W	M2_S1_J1_03	2014-05-14	2014-05-15	1	Traces	< 1 ng	< 1 ng	< 1 ng	< 1 ng	< 1 ng	< 1 ng	< 1 ng	< 1 ng	< 1 ng
354	36	S	Avant nett	Gant	M2_S1_J1_04	2014-05-14	2014-05-15	1	94.24	Traces	Traces	140.87	< 1 ng	< 1 ng	9.67	< 1 ng	< 1 ng	< 1 ng
355	36	S	Avant nett	Vitre	M2_S1_J1_05	2014-05-14	2014-05-15	1	< 1 ng	< 1 ng	< 1 ng	261.82	2.51	4.62	< 1 ng	< 1 ng	< 1 ng	< 1 ng
356	36	S	Avant nett	Plan W	M2_S1_J1_06	2014-05-14	2014-05-15	1	390.93	< 1 ng	< 1 ng	Traces	< 1 ng	6.88	< 1 ng	< 1 ng	< 1 ng	< 1 ng
525	78	P	Avant nett		M3_S3_J1_B2	25/06/14	27/06/14	2	< 1 ng	< 1 ng	< 1 ng	< 1 ng	< 1 ng	< 1 ng	< 1 ng	< 1 ng	< 1 ng	< 1 ng
365	36	S	Après nett	Gant	M2_S1_J1_01'	2014-05-14	2014-05-15	1	< 1 ng	< 1 ng	< 1 ng	Traces	< 1 ng	< 1 ng	< 1 ng	< 1 ng	< 1 ng	< 1 ng
366	36	S	Après nett	Vitre	M2_S1_J1_02'	2014-05-14	2014-05-15	1	< 1 ng	< 1 ng	< 1 ng	Traces	< 1 ng	< 1 ng	< 1 ng	< 1 ng	< 1 ng	< 1 ng
367	36	S	Après nett	Plan W	M2_S1_J1_03'	2014-05-14	2014-05-15	1	57.42	< 1 ng	< 1 ng	Traces	7.51	< 1 ng	< 1 ng	Traces	< 1 ng	< 1 ng
368	36	S	Après nett	Gant	M2_S1_J1_04'	2014-05-14	2014-05-15	1	49.51	< 1 ng	< 1 ng	79.49	< 1 ng	1.61	2	< 1 ng	< 1 ng	< 1 ng
369	36	S	Après nett	Vitre	M2_S1_J1_05'	2014-05-14	2014-05-15	1	< 1 ng	< 1 ng	< 1 ng	159.15	< 1 ng	< 1 ng	< 1 ng	< 1 ng	< 1 ng	< 1 ng
370	36	S	Après nett	Plan W	M2_S1_J1_06'	2014-05-14	2014-05-15	1	51	< 1 ng	< 1 ng	21.67	< 1 ng	12.9	< 1 ng	< 1 ng	< 1 ng	< 1 ng
532	78	S	Après nett		M3_S3_J1_B1'	25/06/14	27/06/14	2	< 1 ng	< 1 ng	< 1 ng	< 1 ng	< 1 ng	< 1 ng	< 1 ng	< 1 ng	< 1 ng	< 1 ng
379	43	S	Avant nett	Gant	M2_S2_J1_01	2014-05-21	2014-05-23	2	< 1 ng	< 1 ng	Traces	< 1 ng	< 1 ng	< 1 ng	< 1 ng	< 1 ng	< 1 ng	< 1 ng
380	43	S	Avant nett	Vitre	M2_S2_J1_02	2014-05-21	2014-05-23	2	< 1 ng	< 1 ng	Traces	< 1 ng	< 1 ng	< 1 ng	< 1 ng	< 1 ng	< 1 ng	< 1 ng
381	43	S	Avant nett	Plan W	M2_S2_J1_03	2014-05-21	2014-05-23	2	< 1 ng	< 1 ng	< 1 ng	< 1 ng	< 1 ng	1.78	< 1 ng	< 1 ng	< 1 ng	< 1 ng
382	43	S	Avant nett	Gant	M2_S2_J1_04	2014-05-21	2014-05-23	2	22.77	< 1 ng	< 1 ng	14.14	< 1 ng	< 1 ng	5.66	< 1 ng	< 1 ng	< 1 ng
383	43	S	Avant nett	Vitre	M2_S2_J1_05	2014-05-21	2014-05-23	2	< 1 ng	< 1 ng	< 1 ng	< 1 ng	< 1 ng	< 1 ng	< 1 ng	< 1 ng	< 1 ng	< 1 ng
384	43	S	Avant nett	Plan W	M2_S2_J1_06	2014-05-21	2014-05-23	2	< 1 ng	< 1 ng	< 1 ng	< 1 ng	< 1 ng	2.93	< 1 ng	< 1 ng	< 1 ng	< 1 ng
539	78	P	Après nett		M3_S3_J1_B2'	25/06/14	27/06/14	2	< 1 ng	< 1 ng	< 1 ng	< 1 ng	< 1 ng	< 1 ng	< 1 ng	< 1 ng	< 1 ng	< 1 ng
393	43	S	Après nett	Gant	M2_S2_J1_01'	2014-05-21	2014-05-23	2	< 1 ng	< 1 ng	< 1 ng	< 1 ng	< 1 ng	< 1 ng	< 1 ng	< 1 ng	< 1 ng	< 1 ng
394	43	S	Après nett	Vitre	M2_S2_J1_02'	2014-05-21	2014-05-23	2	< 1 ng	< 1 ng	< 1 ng	< 1 ng	< 1 ng	< 1 ng	< 1 ng	< 1 ng	< 1 ng	< 1 ng
395	43	S	Après nett	Plan W	M2_S2_J1_03'	2014-05-21	2014-05-23	2	< 1 ng	< 1 ng	< 1 ng	< 1 ng	< 1 ng	1.28	< 1 ng	< 1 ng	< 1 ng	< 1 ng
396	43	S	Après nett	Gant	M2_S2_J1_04'	2014-05-21	2014-05-23	2	< 1 ng	< 1 ng	< 1 ng	20.72	< 1 ng	< 1 ng	101.35	< 1 ng	< 1 ng	< 1 ng
397	43	S	Après nett	Vitre	M2_S2_J1_05'	2014-05-21	2014-05-23	2	< 1 ng	< 1 ng	< 1 ng	< 1 ng	< 1 ng	2.01	7.98	< 1 ng	< 1 ng	< 1 ng
398	43	S	Après nett	Plan W	M2_S2_J1_06'	2014-05-21	2014-05-23	2	< 1 ng	< 1 ng	< 1 ng	12.43	< 1 ng	2.07	51.01	< 1 ng	< 1 ng	< 1 ng
546	85	S	Avant nett		M3_S4_J1_B1	2014-07-02	2014-07-04	2	< 1 ng	< 1 ng	< 1 ng	< 1 ng	< 1 ng	< 1 ng	< 1 ng	< 1 ng	< 1 ng	< 1 ng
407	50	S	Avant nett	Gant	M2_S3_J1_01	2014-05-28	2014-06-03	6	< 1 ng	< 1 ng	298.12	Traces	< 1 ng	< 1 ng	72.19	< 1 ng	< 1 ng	< 1 ng
408	50	S	Avant nett	Vitre	M2_S3_J1_02	2014-05-28	2014-06-03	6	< 1 ng	< 1 ng	14.87	Traces	< 1 ng	< 1 ng	3.06	< 1 ng	< 1 ng	< 1 ng
409	50	S	Avant nett	Plan W	M2_S3_J1_03	2014-05-28	2014-06-03	6	< 1 ng	< 1 ng	Traces	15.44	< 1 ng	< 1 ng	5.14	< 1 ng	< 1 ng	< 1 ng
410	50	S	Avant nett	Gant	M2_S3_J1_04	2014-05-28	2014-06-03	6	< 1 ng	< 1 ng	28.91	91.32	< 1 ng	2.42	133.47	< 1 ng	< 1 ng	< 1 ng
411	50	S	Avant nett	Vitre	M2_S3_J1_05	2014-05-28	2014-06-03	6	< 1 ng	< 1 ng	Traces	29.13	< 1 ng	< 1 ng	35.81	< 1 ng	< 1 ng	143.8
412	50	S	Avant nett	Plan W	M2_S3_J1_06	2014-05-28	2014-06-03	6	< 1 ng	< 1 ng	78.84	40.54	< 1 ng	20.53	112.79	< 1 ng	< 1 ng	< 1 ng
553	85	P	Avant nett		M3_S4_J1_B2	2014-07-02	2014-07-04	2	< 1 ng	< 1 ng	< 1 ng	< 1 ng	< 1 ng	< 1 ng	< 1 ng	< 1 ng	< 1 ng	< 1 ng
421	50	S	Après nett	Gant	M2_S3_J1_01'	2014-05-28	2014-06-03	6	< 1 ng	< 1 ng	53.38	28.18	< 1 ng	< 1 ng	41.65	< 1 ng	< 1 ng	< 1 ng
422	50	S	Après nett	Vitre	M2_S3_J1_02'	2014-05-28	2014-06-03	6	< 1 ng	< 1 ng	Traces	Traces	< 1 ng	< 1 ng	1.54	< 1 ng	< 1 ng	< 1 ng
423	50	S	Après nett	Plan W	M2_S3_J1_03'	2014-05-28	2014-06-03	6	< 1 ng	< 1 ng	Traces	Traces	< 1 ng	< 1 ng	< 1 ng	< 1 ng	< 1 ng	< 1 ng
424	50	S	Après nett	Gant	M2_S3_J1_04'	2014-05-28	2014-06-03	6	< 1 ng	< 1 ng	22.95	44.63	< 1 ng	< 1 ng	62.67	< 1 ng	< 1 ng	< 1 ng
425	50	S	Après nett	Vitre	M2_S3_J1_05'	2014-05-28	2014-06-03	6	< 1 ng	< 1 ng	Traces	34.07	< 1 ng	1.08	45.78	< 1 ng	< 1 ng	< 1 ng
426	50	S	Après nett	Plan W	M2_S3_J1_06'	2014-05-28	2014-06-03	6	< 1 ng	< 1 ng	Traces	66.75	< 1 ng	50.11	145.92	< 1 ng	< 1 ng	< 1 ng
560	85	S	Après nett		M3_S4_J1_B1'	2014-07-02	2014-07-04	2	< 1 ng	< 1 ng	< 1 ng	< 1 ng	< 1 ng	< 1 ng	< 1 ng	< 1 ng	< 1 ng	< 1 ng
435	57	S	Avant nett	Gant	M2_S4_J1_01	2014-06-04	2014-06-12	8	< 1 ng	< 1 ng	Traces	< 1 ng	12.29	< 1 ng	< 1 ng	< 1 ng	< 1 ng	< 1 ng
436	57	S	Avant nett	Vitre	M2_S4_J1_02	2014-06-04	2014-06-12	8	< 1 ng	< 1 ng	< 1 ng	< 1 ng	40.49	1.2	< 1 ng	< 1 ng	< 1 ng	< 1 ng
437	57	S	Avant nett	Plan W	M2_S4_J1_03	2014-06-04	2014-06-12	8	< 1 ng	< 1 ng	Traces	< 1 ng	30.62	< 1 ng	4.18	< 1 ng	< 1 ng	< 1 ng
438	57	S	Avant nett	Gant	M2_S4_J1_04	2014-06-04	2014-06-12	8	47	< 1 ng	119.8	23.46	111.42	12.24	51.06	< 1 ng	< 1 ng	< 1 ng
439	57	S	Avant nett	Vitre	M2_S4_J1_05	2014-06-04	2014-06-12	8	< 1 ng	< 1 ng	56.38	< 1 ng	76.32	54.58	29.29	< 1 ng	< 1 ng	< 1 ng
440	57	S	Avant nett	Plan W	M2_S4_J1_06	2014-06-04	2014-06-12	8	< 1 ng	< 1 ng	284.63	< 1 ng	67.96	56.29	17.31	< 1 ng	< 1 ng	< 1 ng
567	85	P	Après nett		M3_S4_J1_B2'	2014-07-02	2014-07-04	2	< 1 ng	< 1 ng	< 1 ng	< 1 ng	< 1 ng	< 1 ng	< 1 ng	< 1 ng	< 1 ng	< 1 ng
449	57	S	Après nett	Gant	M2_S4_J1_01'	2014-06-04	2014-06-12	8	< 1 ng	< 1 ng	Traces	< 1 ng	< 1 ng	< 1 ng	< 1 ng	< 1 ng	< 1 ng	< 1 ng
450	57	S	Après nett	Vitre	M2_S4_J1_02'	2014-06-04	2014-06-12	8	< 1 ng	< 1 ng	< 1 ng	< 1 ng	28.38	1.01	< 1 ng	< 1 ng	< 1 ng	< 1 ng
451	57	S	Après nett	Plan W	M2_S4_J1_03'	2014-06-04	2014-06-12	8	< 1 ng	< 1 ng	61.57	< 1 ng	487.73	5.24	124.1	< 1 ng	< 1 ng	< 1 ng
452	57	S	Après nett	Gant	M2_S4_J1_04'	2014-06-04	2014-06-12	8	< 1 ng	< 1 ng	124.95	< 1 ng	67.05	26.09	38.14	< 1 ng	< 1 ng	< 1 ng
453	57	S	Après nett	Vitre	M2_S4_J1_05'	2014-06-04	2014-06-12	8	< 1 ng	< 1 ng	13.59	< 1 ng	62.55	70.64	16.41	< 1 ng	< 1 ng	< 1 ng
454	57	S	Après nett	Plan W	M2_S4_J1_06'	2014-06-04	2014-06-12	8	< 1 ng	< 1 ng	119.01	< 1 ng	50.15	222.79	6.4	< 1 ng	< 1 ng	< 1 ng
574	92	S	Avant nett		M4_S1_J1_B1	2014-07-09	2014-07-11	2	< 1 ng	< 1 ng	< 1 ng	< 1 ng	< 1 ng	< 1 ng	< 1 ng	< 1 ng	< 1 ng	< 1 ng
463	64	S	Avant nett	Gant	M3_S1_J1_01	2014-06-11	18/06/14	7	87.1	< 1 ng	Traces	16.5	< 1 ng	8.6	1.3	< 1 ng	< 1 ng	< 1 ng
464	64	S	Avant nett	Vitre	M3_S1_J1_02	2014-06-11	18/06/14	7	461.6	< 1 ng	Traces	Traces	15.8	1.8	< 1 ng	< 1 ng	< 1 ng	< 1 ng
465	64	S	Avant nett	Plan W	M3_S1_J1_03	2014-06-11	18/06/14	7	< 1 ng	< 1 ng	< 1 ng	Traces	75.3	2.5	2.1	< 1 ng	< 1 ng	< 1 ng
466	64	S	Avant nett	Gant	M3_S1_J1_04	2014-06-11	18/06/14	7	< 1 ng	< 1 ng	Traces	13.9	1.8	< 1 ng	< 1 ng	< 1 ng	< 1 ng	< 1 ng
467	64	S	Avant nett	Vitre	M3_S1_J1_05	2014-06-11	18/06/14	7	< 1 ng	< 1 ng	< 1 ng	Traces	10.1	7.7	< 1 ng	< 1 ng	< 1 ng	< 1 ng
468	64	S	Avant nett	Plan W	M3_S1_J1_06	2014-06-11	18/06/14	7	< 1 ng	< 1 ng	Traces	Traces	10.7	88.7	< 1 ng	< 1 ng	< 1 ng	< 1 ng
581	92	P	Avant nett		M4_S1_J1_B2	2014-07-09	2014-07-11	2	< 1 ng	< 1 ng	< 1 ng	< 1 ng	< 1 ng	< 1 ng	< 1 ng	< 1 ng	< 1 ng	< 1 ng
477	64	S	Après nett	Gant	M3_S1_J1_01'	2014-06-11	18/06/14	7	< 1 ng	< 1 ng	< 1 ng	Traces	< 1 ng	< 1 ng	< 1 ng	< 1 ng	< 1 ng	< 1 ng
478	64	S	Après nett	Vitre	M3_S1_J1_02'	2014-06-11	18/06/14	7	< 1 ng	< 1 ng	< 1 ng	Traces	3	< 1 ng	< 1 ng	< 1 ng	< 1 ng	< 1 ng
479	64	S	Après nett	Plan W	M3_S1_J1_03'	2014-06-11	18/06/14	7	< 1 ng	< 1 ng	< 1 ng	Traces	28.7	1.2	< 1 ng	< 1 ng	< 1 ng	< 1 ng
480	64	S	Après nett	Gant	M3_S1_J1_04'	2014-06-11	18/06/14	7	< 1 ng	< 1 ng	< 1 ng	Traces	< 1 ng	< 1 ng	< 1 ng	< 1 ng	< 1 ng	< 1 ng
481	64	S	Après nett	Vitre	M3_S1_J1_05'	2014-06-11	18/06/14	7	< 1 ng	< 1 ng	< 1 ng	Traces	2.9	3.3	< 1 ng	< 1 ng	< 1 ng	< 1 ng
482	64	S	Après nett	Plan W	M3_S1_J1_06'	2014-06-11	18/06/14	7	< 1 ng	< 1 ng	Traces	Traces	9.4	20.7	< 1 ng	< 1 ng	< 1 ng	< 1 ng
588	92	S	Après nett		M4_S1_J1_B1'	2014-07-09	2014-07-11	2	< 1 ng	< 1 ng	< 1 ng	< 1 ng	< 1 ng	< 1 ng	< 1 ng	< 1 ng	< 1 ng	< 1 ng
491	71	S	Avant nett	Gant	M3_S2_J1_01	18/06/14	23/06/14	5	< 1 ng	< 1 ng	31.5	29.5	3.9	< 1 ng	481.1	< 1 ng	< 1 ng	< 1 ng
492	71	S	Avant nett	Vitre	M3_S2_J1_02	18/06/14	23/06/14	5	< 1 ng	< 1 ng	13.6	Traces	23.1	8.7	< 1 ng	< 1 ng	< 1 ng	< 1 ng
493	71	S	Avant nett	Plan W	M3_S2_J1_03	18/06/14	23/06/14	5	< 1 ng	< 1 ng	23.6	Traces	4.2	3.7	< 1 ng	< 1 ng	< 1 ng	< 1 ng
494	71	S	Avant nett	Gant	M3_S2_J1_04	18/06/14	23/06/14	5	< 1 ng	< 1 ng	30.6	Traces	1.2	1.9	< 1 ng	< 1 ng	< 1 ng	< 1 ng
495	71	S	Avant nett	Vitre	M3_S2_J1_05	18/06/14	23/06/14	5	< 1 ng	< 1 ng	< 1 ng	< 1 ng	1.8	18.2	< 1 ng	< 1 ng	< 1 ng	< 1 ng
496	71	S	Avant nett	Plan W	M3_S2_J1_06	18/06/14	23/06/14	5	< 1 ng	< 1 ng	Traces	< 1 ng	124.8	6844.5	< 1 ng	< 1 ng	< 1 ng	< 1 ng
595	92	P	Après nett		M4_S1_J1_B2'	2014-07-09	2014-07-11	2	< 1 ng	< 1 ng	< 1 ng	< 1 ng	< 1 ng	< 1 ng	< 1 ng	< 1 ng	< 1 ng	< 1 ng
505	71	S	Après nett	Gant	M3_S2_J1_01'	18/06/14	23/06/14	5	< 1 ng	< 1 ng	26.1	11.3	2.9	1.5	86.9	< 1 ng	< 1 ng	< 1 ng
506	71	S	Après nett	Vitre	M3_S2_J1_02'	18/06/14	23/06/14	5	< 1 ng	< 1 ng	Traces	Traces	5.8	7.7	< 1 ng	< 1 ng	< 1 ng	< 1 ng
507	71	S	Après nett	Plan W	M3_S2_J1_03'	18/06/14	23/06/14	5	< 1 ng	< 1 ng	Traces	Traces	5.7	6.4	< 1 ng	< 1 ng	< 1 ng	< 1 ng
508	71	S	Après nett	Gant	M3_S2_J1_04'	18/06/14	23/06/14	5	< 1 ng	< 1 ng	10.8	Traces	< 1 ng	15.4	< 1 ng	< 1 ng	< 1 ng	< 1 ng
509	71	S	Après nett	Vitre	M3_S2_J1_05'	18/06/14	23/06/14	5	< 1 ng	< 1 ng	Traces	< 1 ng	10.4	292.3	< 1 ng	< 1 ng	< 1 ng	< 1 ng
510	71	S	Après nett	Plan W	M3_S2_J1_06'	18/06/14	23/06/14	5	< 1 ng	< 1 ng	< 1 ng	< 1 ng	16.1	210	< 1 ng	< 1 ng	< 1 ng	< 1 ng
602	120	S	Avant nett		M5_S1_J1_B1	2014-08-06	2014-08-20	14	< 1 ng	< 1 ng	< 1 ng	< 1 ng	< 1 ng	< 1 ng	< 1 ng	< 1 ng	< 1 ng	< 1 ng
519	78	S	Avant nett	Gant	M3_S3_J1_01	25/06/14	27/06/14	2	166.9	< 1 ng	Traces	Traces	12.7	< 1 ng	< 1 ng	< 1 ng	< 1 ng	< 1 ng
520	78	S	Avant nett	Vitre	M3_S3_J1_02	25/06/14	27/06/14	2	< 1 ng	< 1 ng	< 1 ng	< 1 ng	1.9	30.5	< 1 ng	< 1 ng	< 1 ng	< 1 ng
521	78	S	Avant nett	Plan W	M3_S3_J1_03	25/06/14	27/06/14	2	< 1 ng	< 1 ng	< 1 ng	< 1 ng	4.1	104.1	< 1 ng	< 1 ng	< 1 ng	< 1 ng
522	78	S	Avant nett	Gant	M3_S3_J1_04	25/06/14	27/06/14	2	< 1 ng	< 1 ng	< 1 ng	Traces	5.9	2.7	< 1 ng	< 1 ng	< 1 ng	< 1 ng
523	78	S	Avant nett	Vitre	M3_S3_J1_05	25/06/14	27/06/14	2	< 1 ng	< 1 ng	Traces	11.6	1.3	5.2	< 1 ng	< 1 ng	< 1 ng	< 1 ng
524	78	S	Avant nett	Plan W	M3_S3_J1_06	25/06/14	27/06/14	2	< 1 ng	< 1 ng	< 1 ng	< 1 ng	< 1 ng	< 1 ng	< 1 ng	< 1 ng	< 1 ng	< 1 ng
609	120	P	Avant nett		M5_S1_J1_B2	2014-08-06	2014-08-20	14	< 1 ng	< 1 ng	< 1 ng	< 1 ng	< 1 ng	< 1 ng	< 1 ng	< 1 ng	< 1 ng	< 1 ng
533	78	S	Après nett	Gant	M3_S3_J1_01'	25/06/14	27/06/14	2	17.8	< 1 ng	< 1 ng	< 1 ng	< 1 ng	< 1 ng	< 1 ng	< 1 ng	< 1 ng	< 1 ng
534	78	S	Après nett	Vitre	M3_S3_J1_02'	25/06/14	27/06/14	2	< 1 ng	< 1 ng	< 1 ng	< 1 ng	< 1 ng	17.5	< 1 ng	< 1 ng	< 1 ng	< 1 ng
535	78	S	Après nett	Plan W	M3_S3_J1_03'	25/06/14	27/06/14	2	46.7	< 1 ng	Traces	< 1 ng	< 1 ng	40.2	< 1 ng	< 1 ng	< 1 ng	< 1 ng
536	78	S	Après nett	Gant	M3_S3_J1_04'	25/06/14	27/06/14	2	< 1 ng	< 1 ng	Traces	< 1 ng	1.8	2.3	< 1 ng	< 1 ng	< 1 ng	< 1 ng
537	78	S	Après nett	Vitre	M3_S3_J1_05'	25/06/14	27/06/14	2	< 1 ng	< 1 ng	< 1 ng	Traces	1.9	83.4	< 1 ng	< 1 ng	< 1 ng	< 1 ng
538	78	S	Après nett	Plan W	M3_S3_J1_06'	25/06/14	27/06/14	2	< 1 ng	< 1 ng	< 1 ng	< 1 ng	< 1 ng	1.6	< 1 ng	< 1 ng	< 1 ng	< 1 ng
616	120	S	Après nett		M5_S1_J1_B1'	2014-08-06	2014-08-20	14	< 1 ng	< 1 ng	< 1 ng	< 1 ng	< 1 ng	< 1 ng	< 1 ng	< 1 ng	< 1 ng	< 1 ng
547	85	S	Avant nett	Gant	M3_S4_J1_01	2014-07-02	2014-07-04	2	< 1 ng	< 1 ng	25.7	20.4	4.1	28.9	< 1 ng	< 1 ng	< 1 ng	< 1 ng
548	85	S	Avant nett	Vitre	M3_S4_J1_02	2014-07-02	2014-07-04	2	< 1 ng	< 1 ng	< 1 ng	Traces	< 1 ng	4.5	< 1 ng	< 1 ng	< 1 ng	< 1 ng
549	85	S	Avant nett	Plan W	M3_S4_J1_03	2014-07-02	2014-07-04	2	< 1 ng	< 1 ng	< 1 ng	19.3	2.7	35.2	< 1 ng	< 1 ng	< 1 ng	< 1 ng
550	85	S	Avant nett	Gant	M3_S4_J1_04	2014-07-02	2014-07-04	2	< 1 ng	< 1 ng	31.2	31.3	1.5	5	< 1 ng	< 1 ng	< 1 ng	< 1 ng
551	85	S	Avant nett	Vitre	M3_S4_J1_05	2014-07-02	2014-07-04	2	< 1 ng	< 1 ng	Traces	< 1 ng	< 1 ng	9.7	< 1 ng	< 1 ng	< 1 ng	< 1 ng
552	85	S	Avant nett	Plan W	M3_S4_J1_06	2014-07-02	2014-07-04	2	< 1 ng	< 1 ng	Traces	19	< 1 ng	< 1 ng	< 1 ng	< 1 ng	< 1 ng	< 1 ng
622	120	P	Après nett		M5_S1_J1_B2'	2014-08-06	2014-08-20	14	< 1 ng	212.1	< 1 ng	< 1 ng	< 1 ng	< 1 ng	< 1 ng	< 1 ng	< 1 ng	< 1 ng
561	85	S	Après nett	Gant	M3_S4_J1_01'	2014-07-02	2014-07-04	2	< 1 ng	< 1 ng	24	Traces	< 1 ng	< 1 ng	< 1 ng	< 1 ng	< 1 ng	< 1 ng
562	85	S	Après nett	Vitre	M3_S4_J1_02'	2014-07-02	2014-07-04	2	< 1 ng	< 1 ng	< 1 ng	< 1 ng	< 1 ng	9.8	< 1 ng	< 1 ng	< 1 ng	< 1 ng
563	85	S	Après nett	Plan W	M3_S4_J1_03'	2014-07-02	2014-07-04	2	< 1 ng	< 1 ng	< 1 ng	Traces	2.7	28.1	< 1 ng	< 1 ng	< 1 ng	< 1 ng
564	85	S	Après nett	Gant	M3_S4_J1_04'	2014-07-02	2014-07-04	2	< 1 ng	< 1 ng	< 1 ng	< 1 ng	< 1 ng	< 1 ng	< 1 ng	< 1 ng	< 1 ng	< 1 ng
565	85	S	Après nett	Vitre	M3_S4_J1_05'	2014-07-02	2014-07-04	2	< 1 ng	< 1 ng	< 1 ng	< 1 ng	< 1 ng	5.3	< 1 ng	< 1 ng	< 1 ng	< 1 ng
566	85	S	Après nett	Plan W	M3_S4_J1_06'	2014-07-02	2014-07-04	2	< 1 ng	< 1 ng	Traces	Traces	1.2	1.9	< 1 ng	< 1 ng	< 1 ng	< 1 ng
628	155	S	Avant nett		M6_S1_J1_B1	2014-09-10	2014-09-10	0	< 1 ng	< 1 ng	< 1 ng	< 1 ng	< 1 ng	< 1 ng	< 1 ng	< 1 ng	< 1 ng	< 1 ng
575	92	S	Avant nett	Gant	M4_S1_J1_01	2014-07-09	2014-07-11	2	46.7	< 1 ng	89.4	< 1 ng	< 1 ng	< 1 ng	3.4	< 1 ng	< 1 ng	< 1 ng
576	92	S	Avant nett	Vitre	M4_S1_J1_02	2014-07-09	2014-07-11	2	< 1 ng	< 1 ng	10.3	< 1 ng	< 1 ng	7.7	< 1 ng	< 1 ng	< 1 ng	< 1 ng
577	92	S	Avant nett	Plan W	M4_S1_J1_03	2014-07-09	2014-07-11	2	< 1 ng	< 1 ng	Traces	< 1 ng	2.9	24.5	23.4	< 1 ng	< 1 ng	< 1 ng
578	92	S	Avant nett	Gant	M4_S1_J1_04	2014-07-09	2014-07-11	2	40.2	< 1 ng	19.6	17.5	< 1 ng	< 1 ng	< 1 ng	< 1 ng	< 1 ng	< 1 ng
579	92	S	Avant nett	Vitre	M4_S1_J1_05	2014-07-09	2014-07-11	2	< 1 ng	< 1 ng	34.4	< 1 ng	< 1 ng	9.5	< 1 ng	< 1 ng	< 1 ng	< 1 ng
580	92	S	Avant nett	Plan W	M4_S1_J1_06	2014-07-09	2014-07-11	2	< 1 ng	< 1 ng	< 1 ng	< 1 ng	< 1 ng	< 1 ng	< 1 ng	< 1 ng	< 1 ng	< 1 ng
635	155	P	Avant nett		M6_S1_J1_B2	2014-09-10	2014-09-10	0	< 1 ng	< 1 ng	< 1 ng	< 1 ng	< 1 ng	< 1 ng	< 1 ng	< 1 ng	< 1 ng	< 1 ng
589	92	S	Après nett	Gant	M4_S1_J1_01'	2014-07-09	2014-07-11	2	< 1 ng	< 1 ng	13.7	< 1 ng	< 1 ng	< 1 ng	6.4	< 1 ng	< 1 ng	< 1 ng
590	92	S	Après nett	Vitre	M4_S1_J1_02'	2014-07-09	2014-07-11	2	< 1 ng	< 1 ng	Traces	< 1 ng	< 1 ng	< 1 ng	< 1 ng	< 1 ng	< 1 ng	< 1 ng
591	92	S	Après nett	Plan W	M4_S1_J1_03'	2014-07-09	2014-07-11	2	< 1 ng	< 1 ng	< 1 ng	< 1 ng	< 1 ng	10	1.8	< 1 ng	< 1 ng	< 1 ng
592	92	S	Après nett	Gant	M4_S1_J1_04'	2014-07-09	2014-07-11	2	< 1 ng	< 1 ng	Traces	< 1 ng	< 1 ng	< 1 ng	< 1 ng	< 1 ng	< 1 ng	< 1 ng
593	92	S	Après nett	Vitre	M4_S1_J1_05'	2014-07-09	2014-07-11	2	< 1 ng	< 1 ng	Traces	< 1 ng	< 1 ng	2.2	< 1 ng	< 1 ng	< 1 ng	< 1 ng
594	92	S	Après nett	Plan W	M4_S1_J1_06'	2014-07-09	2014-07-11	2	< 1 ng	< 1 ng	Traces	< 1 ng	< 1 ng	< 1 ng	< 1 ng	< 1 ng	< 1 ng	< 1 ng
642	155	S	Après nett		M6_S1_J1_B1'	2014-09-10	2014-09-10	0	< 1 ng	< 1 ng	< 1 ng	< 1 ng	< 1 ng	< 1 ng	< 1 ng	< 1 ng	< 1 ng	< 1 ng
603	120	S	Avant nett	Gant	M5_S1_J1_01	2014-08-06	2014-08-20	14	< 1 ng	< 1 ng	Traces	75.8	5.5	543.1	< 1 ng	< 1 ng	< 1 ng	< 1 ng
604	120	S	Avant nett	Vitre	M5_S1_J1_02	2014-08-06	2014-08-20	14	< 1 ng	< 1 ng	Traces	Traces	1.5	4	< 1 ng	< 1 ng	< 1 ng	< 1 ng
605	120	S	Avant nett	Plan W	M5_S1_J1_03	2014-08-06	2014-08-20	14	< 1 ng	< 1 ng	Traces	20.5	5.4	6	< 1 ng	< 1 ng	< 1 ng	< 1 ng
606	120	S	Avant nett	Gant	M5_S1_J1_04	2014-08-06	2014-08-20	14	< 1 ng	< 1 ng	64.7	53.1	9.4	3.6	6.2	< 1 ng	< 1 ng	< 1 ng
607	120	S	Avant nett	Vitre	M5_S1_J1_05	2014-08-06	2014-08-20	14	< 1 ng	< 1 ng	Traces	< 1 ng	27.2	20.4	< 1 ng	< 1 ng	< 1 ng	< 1 ng
608	120	S	Avant nett	Plan W	M5_S1_J1_06	2014-08-06	2014-08-20	14	< 1 ng	< 1 ng	Traces	Traces	127.8	66.8	2.6	< 1 ng	< 1 ng	< 1 ng
649	155	P	Après nett		M6_S1_J1_B2'	2014-09-10	2014-09-10	0	< 1 ng	< 1 ng	< 1 ng	< 1 ng	< 1 ng	< 1 ng	< 1 ng	< 1 ng	< 1 ng	< 1 ng
617	120	S	Après nett	Gant	M5_S1_J1_01'	2014-08-06	2014-08-20	14	< 1 ng	< 1 ng	Traces	18.9	1.5	5.4	< 1 ng	< 1 ng	< 1 ng	< 1 ng
618	120	S	Après nett	Vitre	M5_S1_J1_02'	2014-08-06	2014-08-20	14	< 1 ng	< 1 ng	< 1 ng	Traces	2.8	7.4	< 1 ng	< 1 ng	< 1 ng	< 1 ng
619	120	S	Après nett	Plan W	M5_S1_J1_03'	2014-08-06	2014-08-20	14	< 1 ng	< 1 ng	Traces	Traces	6.4	20	< 1 ng	< 1 ng	< 1 ng	< 1 ng
620	120	S	Après nett	Gant	M5_S1_J1_04'	2014-08-06	2014-08-20	14	< 1 ng	< 1 ng	Traces	< 1 ng	6	2.6	< 1 ng	< 1 ng	< 1 ng	< 1 ng
621	120	S	Après nett	Vitre	M5_S1_J1_05'	2014-08-06	2014-08-20	14	< 1 ng	< 1 ng	16	Traces	37.2	164.9	< 1 ng	< 1 ng	< 1 ng	< 1 ng
	#VALUE!	S		Plan W	M5_S1_J1_06'	Non réalisé
656	183		Avant nett		M7_S1_J1_B1	2014-10-08	2014-10-13	5	< 1 ng	< 1 ng	< 1 ng	< 1 ng	< 1 ng	< 1 ng	< 1 ng	< 1 ng	< 1 ng	< 1 ng
629	155	S	Avant nett	Gant	M6_S1_J1_01	2014-09-10	2014-09-10	0	< 1 ng	< 1 ng	< 1 ng	38.7	4.7	134.6	7	< 1 ng	< 1 ng	< 1 ng
630	155	S	Avant nett	Vitre	M6_S1_J1_02	2014-09-10	2014-09-10	0	< 1 ng	< 1 ng	< 1 ng	26.3	25.6	15.5	< 1 ng	< 1 ng	< 1 ng	< 1 ng
631	155	S	Avant nett	Plan W	M6_S1_J1_03	2014-09-10	2014-09-10	0	< 1 ng	< 1 ng	< 1 ng	53.2	1.1	3.9	2.4	< 1 ng	< 1 ng	< 1 ng
632	155	S	Avant nett	Gant	M6_S1_J1_04	2014-09-10	2014-09-10	0	< 1 ng	< 1 ng	< 1 ng	337.5	26.8	8.6	591.9	< 1 ng	< 1 ng	Traces
633	155	S	Avant nett	Vitre	M6_S1_J1_05	2014-09-10	2014-09-10	0	< 1 ng	< 1 ng	< 1 ng	105.5	60	48.5	46.1	< 1 ng	< 1 ng	Traces
634	155	S	Avant nett	Plan W	M6_S1_J1_06	2014-09-10	2014-09-10	0	< 1 ng	< 1 ng	< 1 ng	23.8	38.9	5.2	48.9	< 1 ng	< 1 ng	< 1 ng
663	183		Avant nett		M7_S1_J1_B2	2014-10-08	2014-10-13	5	< 1 ng	< 1 ng	< 1 ng	< 1 ng	< 1 ng	< 1 ng	< 1 ng	< 1 ng	< 1 ng	< 1 ng
643	155	S	Après nett	Gant	M6_S1_J1_01'	2014-09-10	2014-09-10	0	< 1 ng	< 1 ng	< 1 ng	56.4	< 1 ng	< 1 ng	< 1 ng	< 1 ng	< 1 ng	< 1 ng
644	155	S	Après nett	Vitre	M6_S1_J1_02'	2014-09-10	2014-09-10	0	< 1 ng	< 1 ng	< 1 ng	64.5	< 1 ng	7.3	< 1 ng	< 1 ng	< 1 ng	< 1 ng
645	155	S	Après nett	Plan W	M6_S1_J1_03'	2014-09-10	2014-09-10	0	< 1 ng	< 1 ng	< 1 ng	27.9	8.4	35.3	< 1 ng	< 1 ng	< 1 ng	< 1 ng
646	155	S	Après nett	Gant	M6_S1_J1_04'	2014-09-10	2014-09-10	0	< 1 ng	< 1 ng	Traces	48	3.9	3	555.3	< 1 ng	< 1 ng	Traces
647	155	S	Après nett	Vitre	M6_S1_J1_05'	2014-09-10	2014-09-10	0	< 1 ng	< 1 ng	< 1 ng	37.6	19.7	16.2	185.1	< 1 ng	< 1 ng	< 1 ng
648	155	S	Après nett	Plan W	M6_S1_J1_06'	2014-09-10	2014-09-10	0	< 1 ng	< 1 ng	< 1 ng	25.2	52.4	4.4	28.2	< 1 ng	< 1 ng	< 1 ng
670	183		Après nett		M7_S1_J1_B1'	2014-10-08	2014-10-13	5	< 1 ng	< 1 ng	< 1 ng	< 1 ng	< 1 ng	< 1 ng	< 1 ng	< 1 ng	< 1 ng	< 1 ng
657	183	S	Avant nett	Gant	M7_S1_J1_01	2014-10-08	2014-10-13	5	< 1 ng	< 1 ng	23.8	331.5	1.1	3.8	51.6	< 1 ng	< 1 ng	Traces
658	183	S	Avant nett	Vitre	M7_S1_J1_02	2014-10-08	2014-10-13	5	< 1 ng	< 1 ng	< 1 ng	19.3	2.6	3.4	3.6	< 1 ng	< 1 ng	Traces
659	183	S	Avant nett	Plan W	M7_S1_J1_03	2014-10-08	2014-10-13	5	< 1 ng	< 1 ng	Traces	< 1 ng	2	1.8	< 1 ng	< 1 ng	< 1 ng	< 1 ng
660	183	S	Avant nett	Gant	M7_S1_J1_04	2014-10-08	2014-10-13	5	< 1 ng	< 1 ng	Traces	164.5	3	< 1 ng	39.3	< 1 ng	< 1 ng	Traces
661	183	S	Avant nett	Vitre	M7_S1_J1_05	2014-10-08	2014-10-13	5	< 1 ng	< 1 ng	Traces	Traces	1.6	2	8.5	< 1 ng	< 1 ng	Traces
662	183	S	Avant nett	Plan W	M7_S1_J1_06	2014-10-08	2014-10-13	5	< 1 ng	< 1 ng	< 1 ng	58.2	7.9	2.4	23.8	< 1 ng	< 1 ng	< 1 ng
677	183		Après nett		M7_S1_J1_B2'	2014-10-08	2014-10-13	5	< 1 ng	< 1 ng	< 1 ng	< 1 ng	< 1 ng	< 1 ng	< 1 ng	< 1 ng	< 1 ng	< 1 ng
671	183	S	Après nett	Gant	M7_S1_J1_01'	2014-10-08	2014-10-13	5	< 1 ng	< 1 ng	Traces	62.6	< 1 ng	2	26.6	< 1 ng	< 1 ng	Traces
672	183	S	Après nett	Vitre	M7_S1_J1_02'	2014-10-08	2014-10-13	5	< 1 ng	< 1 ng	< 1 ng	< 1 ng	< 1 ng	< 1 ng	< 1 ng	< 1 ng	< 1 ng	< 1 ng
673	183	S	Après nett	Plan W	M7_S1_J1_03'	2014-10-08	2014-10-13	5	< 1 ng	< 1 ng	< 1 ng	< 1 ng	< 1 ng	2.3	< 1 ng	< 1 ng	< 1 ng	< 1 ng
674	183	S	Après nett	Gant	M7_S1_J1_04'	2014-10-08	2014-10-13	5	< 1 ng	< 1 ng	< 1 ng	Traces	< 1 ng	< 1 ng	1.3	< 1 ng	< 1 ng	< 1 ng
675	183	S	Après nett	Vitre	M7_S1_J1_05'	2014-10-08	2014-10-13	5	< 1 ng	< 1 ng	< 1 ng	< 1 ng	< 1 ng	2	< 1 ng	< 1 ng	< 1 ng	< 1 ng
676	183	S	Après nett	Plan W	M7_S1_J1_06'	2014-10-08	2014-10-13	5	< 1 ng	< 1 ng	< 1 ng	< 1 ng	4	3.3	7.6	< 1 ng	< 1 ng	< 1 ng
								Traces	8	2	113	73	0	0	0	2	0	10	208	0.0310448
								< 1 ng	523	570	398	427	460	334	331	571	573	562	4749	0.708806
								Conta	139	98	159	170	210	336	339	97	97	98	1743	0.260149
								NB VAL	670	670	670	670	670	670	670	670	670	670	6700

## Sheet: Contamination
	Glove contamination (expressed in ng)
	5 FU		Dacarbazine		Cytarabine		Ganciclovir		Ifosfamide		Cyclophosphamide		Gemcitabine		Methotrexate		Doxorubicine		Irinotecan
	Standard	Phaseal	Standard	Phaseal	Standard	Phaseal	Standard	Phaseal	Standard	Phaseal	Standard	Phaseal	Standard	Phaseal	Standard	Phaseal	Standard	Phaseal	Standard	Phaseal
	< 1 ng	< 1 ng	< 1 ng	< 1 ng	Traces	< 1 ng	< 1 ng	< 1 ng	1.28	1.4	< 1 ng	79.4	< 1 ng	< 1 ng	< 1 ng	< 1 ng	< 1 ng	< 1 ng	< 1 ng	< 1 ng
	179.94	< 1 ng	< 1 ng	< 1 ng	< 1 ng	< 1 ng	< 1 ng	< 1 ng	< 1 ng	< 1 ng	< 1 ng	22	< 1 ng	< 1 ng	< 1 ng	< 1 ng	< 1 ng	< 1 ng	< 1 ng	< 1 ng
	< 1 ng	56.7	< 1 ng	< 1 ng	< 1 ng	< 1 ng	< 1 ng	< 1 ng	< 1 ng	< 1 ng	< 1 ng	7.2	69.17	< 1 ng	< 1 ng	< 1 ng	< 1 ng	< 1 ng	< 1 ng	< 1 ng
	< 1 ng	< 1 ng	< 1 ng	< 1 ng	< 1 ng	< 1 ng	Traces	< 1 ng	1.06	< 1 ng	< 1 ng	27.1	1039.8	1.4	< 1 ng	< 1 ng	< 1 ng	< 1 ng	< 1 ng	< 1 ng
	109.72	Traces	< 1 ng	< 1 ng	257.88	< 1 ng	37.54	< 1 ng	< 1 ng	< 1 ng	< 1 ng	2.8	246.71	1113.5	< 1 ng	< 1 ng	< 1 ng	< 1 ng	< 1 ng	< 1 ng
	15.03	Traces	< 1 ng	< 1 ng	22.29	< 1 ng	20.14	< 1 ng	16.36	1.1	1.07	71.5	455.52	320.5	< 1 ng	< 1 ng	< 1 ng	< 1 ng	< 1 ng	< 1 ng
	< 1 ng	< 1 ng	< 1 ng	< 1 ng	Traces	< 1 ng	608.15	< 1 ng	< 1 ng	< 1 ng	< 1 ng	< 1 ng	26.42	245.2	< 1 ng	< 1 ng	< 1 ng	< 1 ng	< 1 ng	< 1 ng
	< 1 ng	< 1 ng	< 1 ng	< 1 ng	Traces	Traces	655.43	< 1 ng	< 1 ng	< 1 ng	< 1 ng	< 1 ng	11.45	10.3	< 1 ng	< 1 ng	< 1 ng	< 1 ng	< 1 ng	< 1 ng
	45.95	< 1 ng	< 1 ng	< 1 ng	Traces	< 1 ng	53.97	< 1 ng	< 1 ng	< 1 ng	33.84	< 1 ng	11.74	1.2	< 1 ng	< 1 ng	< 1 ng	< 1 ng	< 1 ng	< 1 ng
	< 1 ng	< 1 ng	< 1 ng	< 1 ng	18.78	< 1 ng	21.88	< 1 ng	< 1 ng	< 1 ng	< 1 ng	1.1	16.38	10.6	< 1 ng	< 1 ng	< 1 ng	< 1 ng	< 1 ng	< 1 ng
	< 1 ng	< 1 ng	< 1 ng	< 1 ng	< 1 ng	< 1 ng	38.16	Traces	< 1 ng	< 1 ng	1.88	< 1 ng	20.29	2.2	< 1 ng	< 1 ng	< 1 ng	< 1 ng	< 1 ng	< 1 ng
	< 1 ng	< 1 ng	< 1 ng	< 1 ng	Traces	Traces	< 1 ng	< 1 ng	< 1 ng	< 1 ng	< 1 ng	4.7	425.93	14.2	< 1 ng	< 1 ng	< 1 ng	< 1 ng	< 1 ng	< 1 ng
	< 1 ng	< 1 ng	< 1 ng	< 1 ng	Traces	< 1 ng	< 1 ng	< 1 ng	< 1 ng	< 1 ng	< 1 ng	< 1 ng	< 1 ng	< 1 ng	< 1 ng	< 1 ng	< 1 ng	< 1 ng	< 1 ng	< 1 ng
	< 1 ng	< 1 ng	< 1 ng	< 1 ng	16.69	< 1 ng	< 1 ng	< 1 ng	< 1 ng	< 1 ng	< 1 ng	< 1 ng	14.27	1.8	< 1 ng	< 1 ng	< 1 ng	< 1 ng	< 1 ng	< 1 ng
	< 1 ng	< 1 ng	< 1 ng	< 1 ng	< 1 ng	< 1 ng	28.25	< 1 ng	< 1 ng	< 1 ng	< 1 ng	< 1 ng	< 1 ng	< 1 ng	< 1 ng	< 1 ng	< 1 ng	< 1 ng	< 1 ng	< 1 ng
	< 1 ng	< 1 ng	< 1 ng	< 1 ng	23.36	< 1 ng	< 1 ng	< 1 ng	< 1 ng	< 1 ng	2.46	6.8	< 1 ng	2.1	< 1 ng	< 1 ng	< 1 ng	< 1 ng	< 1 ng	< 1 ng
	< 1 ng	< 1 ng	< 1 ng	< 1 ng	Traces	< 1 ng	Traces	< 1 ng	< 1 ng	< 1 ng	< 1 ng	< 1 ng	< 1 ng	< 1 ng	< 1 ng	< 1 ng	< 1 ng	< 1 ng	< 1 ng	< 1 ng
	< 1 ng	< 1 ng	< 1 ng	< 1 ng	34.82	29.6	Traces	< 1 ng	< 1 ng	< 1 ng	< 1 ng	< 1 ng	< 1 ng	< 1 ng	< 1 ng	< 1 ng	< 1 ng	< 1 ng	< 1 ng	< 1 ng
	263.07	< 1 ng	< 1 ng	< 1 ng	< 1 ng	< 1 ng	Traces	< 1 ng	< 1 ng	< 1 ng	1.08	< 1 ng	5.87	< 1 ng	< 1 ng	< 1 ng	< 1 ng	< 1 ng	< 1 ng	< 1 ng
	< 1 ng	< 1 ng	< 1 ng	< 1 ng	Traces	Traces	40	< 1 ng	< 1 ng	< 1 ng	< 1 ng	< 1 ng	82.63	< 1 ng	< 1 ng	< 1 ng	< 1 ng	< 1 ng	< 1 ng	< 1 ng
	< 1 ng	< 1 ng	< 1 ng	< 1 ng	34.15	< 1 ng	11.37	< 1 ng	< 1 ng	< 1 ng	< 1 ng	< 1 ng	70.62	97.3	< 1 ng	< 1 ng	< 1 ng	< 1 ng	< 1 ng	< 1 ng
	19.79	169.2	< 1 ng	< 1 ng	30.67	< 1 ng	46.85	< 1 ng	< 1 ng	< 1 ng	1.07	< 1 ng	85.17	79.2	< 1 ng	< 1 ng	< 1 ng	< 1 ng	< 1 ng	< 1 ng
	< 1 ng	< 1 ng	< 1 ng	< 1 ng	< 1 ng	Traces	12.43	< 1 ng	< 1 ng	< 1 ng	< 1 ng	< 1 ng	15.34	< 1 ng	< 1 ng	< 1 ng	< 1 ng	< 1 ng	< 1 ng	< 1 ng
	< 1 ng	< 1 ng	< 1 ng	< 1 ng	Traces	< 1 ng	Traces	< 1 ng	< 1 ng	< 1 ng	5.53	< 1 ng	2.79	2.5	< 1 ng	< 1 ng	< 1 ng	< 1 ng	< 1 ng	Traces
	Traces	14.5	< 1 ng	< 1 ng	< 1 ng	29	40.79	< 1 ng	< 1 ng	< 1 ng	< 1 ng	< 1 ng	< 1 ng	5.6	< 1 ng	< 1 ng	< 1 ng	< 1 ng	< 1 ng	< 1 ng
	94.24	84.2	Traces	< 1 ng	Traces	< 1 ng	140.87	< 1 ng	< 1 ng	< 1 ng	< 1 ng	< 1 ng	9.67	< 1 ng	< 1 ng	< 1 ng	< 1 ng	< 1 ng	< 1 ng	< 1 ng
	< 1 ng	< 1 ng	< 1 ng	< 1 ng	Traces	15.9	< 1 ng	< 1 ng	< 1 ng	< 1 ng	< 1 ng	< 1 ng	< 1 ng	< 1 ng	< 1 ng	< 1 ng	< 1 ng	< 1 ng	< 1 ng	< 1 ng
	22.77	88.9	< 1 ng	< 1 ng	< 1 ng	453.7	14.14	< 1 ng	< 1 ng	2.7	< 1 ng	176.1	5.66	< 1 ng	< 1 ng	< 1 ng	< 1 ng	< 1 ng	< 1 ng	< 1 ng
	< 1 ng	< 1 ng	< 1 ng	< 1 ng	298.12	81.6	Traces	< 1 ng	< 1 ng	< 1 ng	< 1 ng	17.1	72.19	< 1 ng	< 1 ng	< 1 ng	< 1 ng	< 1 ng	< 1 ng	< 1 ng
	< 1 ng	< 1 ng	< 1 ng	< 1 ng	28.91	< 1 ng	91.32	< 1 ng	< 1 ng	14.7	2.42	< 1 ng	133.47	< 1 ng	< 1 ng	< 1 ng	< 1 ng	< 1 ng	< 1 ng	< 1 ng
	< 1 ng	21.2	< 1 ng	< 1 ng	Traces	25.2	< 1 ng	< 1 ng	12.29	< 1 ng	< 1 ng	< 1 ng	< 1 ng	< 1 ng	< 1 ng	< 1 ng	< 1 ng	< 1 ng	< 1 ng	< 1 ng
	47	< 1 ng	< 1 ng	< 1 ng	119.8	Traces	23.46	< 1 ng	111.42	< 1 ng	12.24	< 1 ng	51.06	< 1 ng	< 1 ng	< 1 ng	< 1 ng	< 1 ng	< 1 ng	< 1 ng
	87.1	24.4	< 1 ng	< 1 ng	Traces	Traces	16.5	< 1 ng	< 1 ng	< 1 ng	8.6	6.4	1.3	< 1 ng	< 1 ng	< 1 ng	< 1 ng	< 1 ng	< 1 ng	< 1 ng
	< 1 ng	< 1 ng	< 1 ng	< 1 ng	Traces	Traces	13.9	< 1 ng	1.8	< 1 ng	< 1 ng	< 1 ng	< 1 ng	< 1 ng	< 1 ng	< 1 ng	< 1 ng	< 1 ng	< 1 ng	< 1 ng
	< 1 ng	< 1 ng	< 1 ng	< 1 ng	31.5	< 1 ng	29.5	< 1 ng	3.9	< 1 ng	< 1 ng	52.1	481.1	872.6	< 1 ng	< 1 ng	< 1 ng	< 1 ng	< 1 ng	< 1 ng
	< 1 ng	< 1 ng	< 1 ng	< 1 ng	30.6	< 1 ng	Traces	< 1 ng	1.2	< 1 ng	1.9	6.2	< 1 ng	35.5	< 1 ng	< 1 ng	< 1 ng	< 1 ng	< 1 ng	< 1 ng
	166.9	< 1 ng	< 1 ng	< 1 ng	Traces	< 1 ng	Traces	< 1 ng	12.7	< 1 ng	< 1 ng	< 1 ng	< 1 ng	121.6	< 1 ng	< 1 ng	< 1 ng	< 1 ng	< 1 ng	< 1 ng
	< 1 ng	< 1 ng	< 1 ng	< 1 ng	< 1 ng	< 1 ng	Traces	< 1 ng	5.9	6.3	2.7	32.5	< 1 ng	6.6	< 1 ng	< 1 ng	< 1 ng	< 1 ng	< 1 ng	< 1 ng
	< 1 ng	64.5	< 1 ng	< 1 ng	25.7	< 1 ng	20.4	11.3	4.1	< 1 ng	28.9	< 1 ng	< 1 ng	157.8	< 1 ng	< 1 ng	< 1 ng	< 1 ng	< 1 ng	< 1 ng
	< 1 ng	< 1 ng	< 1 ng	< 1 ng	31.2	< 1 ng	31.3	< 1 ng	1.5	< 1 ng	5	< 1 ng	< 1 ng	30.8	< 1 ng	< 1 ng	< 1 ng	< 1 ng	< 1 ng	< 1 ng
	46.7	< 1 ng	< 1 ng	< 1 ng	89.4	< 1 ng	< 1 ng	< 1 ng	< 1 ng	< 1 ng	< 1 ng	2.9	3.4	41.6	< 1 ng	< 1 ng	< 1 ng	< 1 ng	< 1 ng	< 1 ng
	40.2	< 1 ng	< 1 ng	< 1 ng	19.6	< 1 ng	17.5	< 1 ng	< 1 ng	< 1 ng	< 1 ng	< 1 ng	< 1 ng	1.5	< 1 ng	< 1 ng	< 1 ng	< 1 ng	< 1 ng	< 1 ng
	< 1 ng	< 1 ng	< 1 ng	Traces	Traces	< 1 ng	75.8	< 1 ng	5.5	< 1 ng	543.1	< 1 ng	< 1 ng	4.4	< 1 ng	< 1 ng	< 1 ng	< 1 ng	< 1 ng	< 1 ng
	< 1 ng	< 1 ng	< 1 ng	< 1 ng	64.7	Traces	53.1	< 1 ng	9.4	< 1 ng	3.6	< 1 ng	6.2	< 1 ng	< 1 ng	< 1 ng	< 1 ng	< 1 ng	< 1 ng	< 1 ng
	< 1 ng	< 1 ng	< 1 ng	< 1 ng	< 1 ng	18.9	38.7	< 1 ng	4.7	1.8	134.6	< 1 ng	7	22.4	< 1 ng	< 1 ng	< 1 ng	< 1 ng	< 1 ng	< 1 ng
	< 1 ng	< 1 ng	< 1 ng	< 1 ng	< 1 ng	Traces	337.5	< 1 ng	26.8	< 1 ng	8.6	< 1 ng	591.9	< 1 ng	< 1 ng	< 1 ng	< 1 ng	< 1 ng	Traces	< 1 ng
	< 1 ng	< 1 ng	< 1 ng	< 1 ng	23.8	< 1 ng	331.5	< 1 ng	1.1	< 1 ng	3.8	< 1 ng	51.6	< 1 ng	< 1 ng	< 1 ng	< 1 ng	< 1 ng	Traces	< 1 ng
	< 1 ng	< 1 ng	< 1 ng	< 1 ng	Traces	< 1 ng	164.5	< 1 ng	3	< 1 ng	< 1 ng	< 1 ng	39.3	< 1 ng	< 1 ng	< 1 ng	< 1 ng	< 1 ng	Traces	< 1 ng
	Worktop contamination (expressed in ng)
	5 FU		Dacarbazine		Cytarabine		Ganciclovir		Ifosfamide		Cyclophosphamide		Gemcitabine		Methotrexate		Doxorubicine		Irinotecan
	Standard	Phaseal	Standard	Phaseal	Standard	Phaseal	Standard	Phaseal	Standard	Phaseal	Standard	Phaseal	Standard	Phaseal	Standard	Phaseal	Standard	Phaseal	Standard	Phaseal
	< 1 ng	< 1 ng	< 1 ng	< 1 ng	< 1 ng	< 1 ng	< 1 ng	< 1 ng	< 1 ng	< 1 ng	< 1 ng	2.92	< 1 ng	< 1 ng	< 1 ng	< 1 ng	< 1 ng	< 1 ng	< 1 ng	< 1 ng
	< 1 ng	< 1 ng	< 1 ng	< 1 ng	< 1 ng	< 1 ng	< 1 ng	< 1 ng	< 1 ng	< 1 ng	< 1 ng	48.83	< 1 ng	< 1 ng	< 1 ng	< 1 ng	< 1 ng	< 1 ng	< 1 ng	< 1 ng
	< 1 ng	88.5	< 1 ng	< 1 ng	< 1 ng	< 1 ng	< 1 ng	< 1 ng	< 1 ng	< 1 ng	< 1 ng	5.57	7.05	< 1 ng	< 1 ng	< 1 ng	< 1 ng	< 1 ng	< 1 ng	< 1 ng
	< 1 ng	< 1 ng	< 1 ng	< 1 ng	< 1 ng	< 1 ng	< 1 ng	< 1 ng	10.55	< 1 ng	< 1 ng	3.89	41.32	2.53	< 1 ng	< 1 ng	< 1 ng	< 1 ng	< 1 ng	< 1 ng
	< 1 ng	< 1 ng	< 1 ng	< 1 ng	< 1 ng	< 1 ng	< 1 ng	< 1 ng	1.45	< 1 ng	< 1 ng	3.32	86.7	892.92	< 1 ng	< 1 ng	< 1 ng	< 1 ng	< 1 ng	< 1 ng
	< 1 ng	< 1 ng	< 1 ng	< 1 ng	< 1 ng	< 1 ng	< 1 ng	< 1 ng	2.11	< 1 ng	< 1 ng	19.75	403.03	6.36	< 1 ng	< 1 ng	< 1 ng	< 1 ng	< 1 ng	< 1 ng
	< 1 ng	< 1 ng	< 1 ng	< 1 ng	< 1 ng	< 1 ng	Traces	< 1 ng	4.51	< 1 ng	220.39	5.77	47.94	614.83	< 1 ng	< 1 ng	< 1 ng	< 1 ng	< 1 ng	< 1 ng
	< 1 ng	< 1 ng	< 1 ng	< 1 ng	< 1 ng	< 1 ng	185.83	< 1 ng	< 1 ng	< 1 ng	< 1 ng	3.91	12.42	2.55	< 1 ng	< 1 ng	< 1 ng	< 1 ng	< 1 ng	< 1 ng
	< 1 ng	< 1 ng	< 1 ng	< 1 ng	< 1 ng	< 1 ng	Traces	< 1 ng	4.21	< 1 ng	229.78	1.04	74.26	85.86	< 1 ng	< 1 ng	< 1 ng	< 1 ng	< 1 ng	< 1 ng
	< 1 ng	< 1 ng	< 1 ng	< 1 ng	Traces	< 1 ng	13.49	< 1 ng	< 1 ng	< 1 ng	< 1 ng	< 1 ng	3.04	< 1 ng	< 1 ng	< 1 ng	< 1 ng	< 1 ng	< 1 ng	< 1 ng
	< 1 ng	< 1 ng	< 1 ng	< 1 ng	< 1 ng	< 1 ng	< 1 ng	< 1 ng	< 1 ng	< 1 ng	35.45	2.68	1.66	74.5	< 1 ng	< 1 ng	< 1 ng	< 1 ng	< 1 ng	< 1 ng
	< 1 ng	< 1 ng	< 1 ng	< 1 ng	< 1 ng	< 1 ng	< 1 ng	< 1 ng	< 1 ng	< 1 ng	< 1 ng	< 1 ng	< 1 ng	< 1 ng	< 1 ng	< 1 ng	< 1 ng	< 1 ng	< 1 ng	< 1 ng
	< 1 ng	< 1 ng	< 1 ng	< 1 ng	< 1 ng	< 1 ng	< 1 ng	< 1 ng	< 1 ng	< 1 ng	17.07	< 1 ng	< 1 ng	20.53	< 1 ng	< 1 ng	< 1 ng	< 1 ng	< 1 ng	< 1 ng
	< 1 ng	< 1 ng	< 1 ng	< 1 ng	Traces	< 1 ng	< 1 ng	< 1 ng	< 1 ng	< 1 ng	< 1 ng	1.33	2.4	< 1 ng	< 1 ng	< 1 ng	< 1 ng	< 1 ng	< 1 ng	< 1 ng
	< 1 ng	< 1 ng	< 1 ng	< 1 ng	< 1 ng	< 1 ng	< 1 ng	< 1 ng	< 1 ng	< 1 ng	20.47	1.37	< 1 ng	32.28	< 1 ng	< 1 ng	< 1 ng	< 1 ng	< 1 ng	< 1 ng
	< 1 ng	< 1 ng	< 1 ng	< 1 ng	< 1 ng	< 1 ng	< 1 ng	< 1 ng	< 1 ng	< 1 ng	< 1 ng	< 1 ng	< 1 ng	< 1 ng	< 1 ng	< 1 ng	< 1 ng	< 1 ng	< 1 ng	< 1 ng
	< 1 ng	< 1 ng	< 1 ng	< 1 ng	< 1 ng	< 1 ng	< 1 ng	< 1 ng	< 1 ng	< 1 ng	2.17	< 1 ng	< 1 ng	3.49	< 1 ng	< 1 ng	< 1 ng	< 1 ng	< 1 ng	< 1 ng
	< 1 ng	< 1 ng	< 1 ng	< 1 ng	Traces	< 1 ng	< 1 ng	< 1 ng	< 1 ng	< 1 ng	< 1 ng	< 1 ng	< 1 ng	< 1 ng	< 1 ng	< 1 ng	< 1 ng	< 1 ng	< 1 ng	< 1 ng
	< 1 ng	< 1 ng	< 1 ng	< 1 ng	< 1 ng	< 1 ng	< 1 ng	< 1 ng	< 1 ng	< 1 ng	8.89	< 1 ng	< 1 ng	< 1 ng	< 1 ng	< 1 ng	< 1 ng	< 1 ng	< 1 ng	< 1 ng
	< 1 ng	< 1 ng	< 1 ng	< 1 ng	Traces	< 1 ng	< 1 ng	< 1 ng	< 1 ng	< 1 ng	< 1 ng	< 1 ng	< 1 ng	< 1 ng	< 1 ng	< 1 ng	< 1 ng	< 1 ng	< 1 ng	< 1 ng
	< 1 ng	< 1 ng	< 1 ng	< 1 ng	< 1 ng	< 1 ng	Traces	< 1 ng	< 1 ng	< 1 ng	< 1 ng	< 1 ng	< 1 ng	< 1 ng	< 1 ng	< 1 ng	< 1 ng	< 1 ng	< 1 ng	< 1 ng
	< 1 ng	< 1 ng	< 1 ng	< 1 ng	78.79	< 1 ng	< 1 ng	< 1 ng	< 1 ng	< 1 ng	< 1 ng	< 1 ng	23.09	< 1 ng	< 1 ng	< 1 ng	< 1 ng	< 1 ng	< 1 ng	< 1 ng
	25.76	< 1 ng	< 1 ng	< 1 ng	< 1 ng	< 1 ng	Traces	< 1 ng	< 1 ng	< 1 ng	< 1 ng	< 1 ng	< 1 ng	< 1 ng	< 1 ng	< 1 ng	< 1 ng	< 1 ng	< 1 ng	< 1 ng
	< 1 ng	< 1 ng	< 1 ng	< 1 ng	< 1 ng	< 1 ng	< 1 ng	< 1 ng	< 1 ng	< 1 ng	< 1 ng	1.68	< 1 ng	< 1 ng	< 1 ng	< 1 ng	< 1 ng	< 1 ng	< 1 ng	< 1 ng
	Traces	< 1 ng	< 1 ng	< 1 ng	< 1 ng	< 1 ng	< 1 ng	< 1 ng	< 1 ng	< 1 ng	< 1 ng	< 1 ng	< 1 ng	< 1 ng	< 1 ng	< 1 ng	< 1 ng	< 1 ng	< 1 ng	< 1 ng
	390.93	< 1 ng	< 1 ng	< 1 ng	< 1 ng	< 1 ng	Traces	< 1 ng	< 1 ng	< 1 ng	6.88	< 1 ng	< 1 ng	< 1 ng	< 1 ng	< 1 ng	< 1 ng	< 1 ng	< 1 ng	< 1 ng
	< 1 ng	< 1 ng	< 1 ng	< 1 ng	< 1 ng	Traces	< 1 ng	< 1 ng	< 1 ng	< 1 ng	1.78	8.18	< 1 ng	< 1 ng	< 1 ng	< 1 ng	< 1 ng	< 1 ng	< 1 ng	< 1 ng
	< 1 ng	< 1 ng	< 1 ng	< 1 ng	< 1 ng	< 1 ng	< 1 ng	< 1 ng	< 1 ng	< 1 ng	2.93	16.19	< 1 ng	< 1 ng	< 1 ng	< 1 ng	< 1 ng	< 1 ng	< 1 ng	< 1 ng
	< 1 ng	< 1 ng	< 1 ng	< 1 ng	Traces	Traces	15.44	< 1 ng	< 1 ng	355.34	< 1 ng	8.05	5.14	< 1 ng	< 1 ng	< 1 ng	< 1 ng	< 1 ng	< 1 ng	< 1 ng
	< 1 ng	< 1 ng	< 1 ng	< 1 ng	78.84	Traces	40.54	< 1 ng	< 1 ng	< 1 ng	20.53	2.43	112.79	< 1 ng	< 1 ng	< 1 ng	< 1 ng	< 1 ng	< 1 ng	< 1 ng
	< 1 ng	< 1 ng	< 1 ng	< 1 ng	Traces	< 1 ng	< 1 ng	< 1 ng	30.62	6.72	< 1 ng	< 1 ng	4.18	< 1 ng	< 1 ng	< 1 ng	< 1 ng	< 1 ng	< 1 ng	< 1 ng
	< 1 ng	< 1 ng	< 1 ng	< 1 ng	284.63	17.5	< 1 ng	< 1 ng	67.96	< 1 ng	56.29	1.3	17.31	< 1 ng	< 1 ng	< 1 ng	< 1 ng	< 1 ng	< 1 ng	< 1 ng
	< 1 ng	< 1 ng	< 1 ng	< 1 ng	< 1 ng	< 1 ng	Traces	< 1 ng	75.3	1.2	2.5	< 1 ng	2.1	< 1 ng	< 1 ng	< 1 ng	< 1 ng	< 1 ng	< 1 ng	< 1 ng
	< 1 ng	< 1 ng	< 1 ng	< 1 ng	Traces	< 1 ng	Traces	< 1 ng	10.7	< 1 ng	88.7	3.5	< 1 ng	328.2	< 1 ng	< 1 ng	< 1 ng	< 1 ng	< 1 ng	< 1 ng
	< 1 ng	< 1 ng	< 1 ng	< 1 ng	23.6	< 1 ng	Traces	< 1 ng	4.2	< 1 ng	3.7	< 1 ng	< 1 ng	< 1 ng	< 1 ng	< 1 ng	< 1 ng	< 1 ng	< 1 ng	< 1 ng
	< 1 ng	< 1 ng	< 1 ng	< 1 ng	Traces	< 1 ng	< 1 ng	< 1 ng	124.8	< 1 ng	6844.5	< 1 ng	< 1 ng	51.3	< 1 ng	< 1 ng	< 1 ng	< 1 ng	< 1 ng	< 1 ng
	< 1 ng	< 1 ng	< 1 ng	< 1 ng	< 1 ng	< 1 ng	< 1 ng	< 1 ng	4.1	< 1 ng	104.1	< 1 ng	< 1 ng	2.9	< 1 ng	< 1 ng	< 1 ng	< 1 ng	< 1 ng	< 1 ng
	< 1 ng	< 1 ng	< 1 ng	< 1 ng	< 1 ng	< 1 ng	< 1 ng	< 1 ng	< 1 ng	< 1 ng	< 1 ng	1	< 1 ng	122.2	< 1 ng	< 1 ng	< 1 ng	< 1 ng	< 1 ng	< 1 ng
	< 1 ng	< 1 ng	< 1 ng	< 1 ng	< 1 ng	< 1 ng	19.3	< 1 ng	2.7	< 1 ng	35.2	< 1 ng	< 1 ng	< 1 ng	< 1 ng	< 1 ng	< 1 ng	< 1 ng	< 1 ng	< 1 ng
	< 1 ng	< 1 ng	< 1 ng	< 1 ng	Traces	< 1 ng	19	Traces	< 1 ng	< 1 ng	< 1 ng	2.6	< 1 ng	44.1	< 1 ng	< 1 ng	< 1 ng	< 1 ng	< 1 ng	< 1 ng
	< 1 ng	< 1 ng	< 1 ng	< 1 ng	Traces	< 1 ng	< 1 ng	< 1 ng	2.9	< 1 ng	24.5	< 1 ng	23.4	6.3	< 1 ng	< 1 ng	< 1 ng	< 1 ng	< 1 ng	< 1 ng
	< 1 ng	< 1 ng	< 1 ng	< 1 ng	< 1 ng	< 1 ng	< 1 ng	< 1 ng	< 1 ng	< 1 ng	< 1 ng	< 1 ng	< 1 ng	12.8	< 1 ng	< 1 ng	< 1 ng	< 1 ng	< 1 ng	< 1 ng
	< 1 ng	< 1 ng	< 1 ng	< 1 ng	Traces	< 1 ng	20.5	< 1 ng	5.4	< 1 ng	6	< 1 ng	< 1 ng	< 1 ng	< 1 ng	< 1 ng	< 1 ng	< 1 ng	< 1 ng	< 1 ng
	< 1 ng	< 1 ng	< 1 ng	< 1 ng	Traces	< 1 ng	Traces	< 1 ng	127.8	2.4	66.8	< 1 ng	2.6	4.8	< 1 ng	< 1 ng	< 1 ng	< 1 ng	< 1 ng	< 1 ng
	< 1 ng	< 1 ng	< 1 ng	< 1 ng	< 1 ng	< 1 ng	53.2	< 1 ng	1.1	< 1 ng	3.9	< 1 ng	2.4	< 1 ng	< 1 ng	< 1 ng	< 1 ng	< 1 ng	< 1 ng	< 1 ng
	< 1 ng	< 1 ng	< 1 ng	< 1 ng	< 1 ng	< 1 ng	23.8	< 1 ng	38.9	< 1 ng	5.2	< 1 ng	48.9	< 1 ng	< 1 ng	< 1 ng	< 1 ng	< 1 ng	< 1 ng	< 1 ng
	< 1 ng	< 1 ng	< 1 ng	< 1 ng	Traces	< 1 ng	< 1 ng	< 1 ng	2	< 1 ng	1.8	4.3	< 1 ng	< 1 ng	< 1 ng	< 1 ng	< 1 ng	< 1 ng	< 1 ng	< 1 ng
	< 1 ng		< 1 ng		< 1 ng		58.2		7.9		2.4		23.8		< 1 ng		< 1 ng		< 1 ng
	Window contamination (expressed in ng)
	5 FU		Dacarbazine		Cytarabine		Ganciclovir		Ifosfamide		Cyclophosphamide		Gemcitabine		Methotrexate		Doxorubicine		Irinotecan
	Standard	Phaseal	Standard	Phaseal	Standard	Phaseal	Standard	Phaseal	Standard	Phaseal	Standard	Phaseal	Standard	Phaseal	Standard	Phaseal	Standard	Phaseal	Standard	Phaseal
	< 1 ng	< 1 ng	< 1 ng	< 1 ng	< 1 ng	< 1 ng	< 1 ng	< 1 ng	< 1 ng	< 1 ng	< 1 ng	< 1 ng	< 1 ng	< 1 ng	< 1 ng	< 1 ng	< 1 ng	< 1 ng	< 1 ng	< 1 ng
	< 1 ng	< 1 ng	< 1 ng	< 1 ng	< 1 ng	< 1 ng	< 1 ng	< 1 ng	< 1 ng	1.21	< 1 ng	74.44	< 1 ng	< 1 ng	< 1 ng	< 1 ng	< 1 ng	< 1 ng	< 1 ng	< 1 ng
	< 1 ng	< 1 ng	< 1 ng	< 1 ng	< 1 ng	< 1 ng	< 1 ng	< 1 ng	< 1 ng	< 1 ng	< 1 ng	< 1 ng	< 1 ng	< 1 ng	< 1 ng	< 1 ng	< 1 ng	< 1 ng	< 1 ng	< 1 ng
	< 1 ng	< 1 ng	< 1 ng	< 1 ng	< 1 ng	< 1 ng	< 1 ng	< 1 ng	< 1 ng	< 1 ng	< 1 ng	6.08	33.8	< 1 ng	< 1 ng	< 1 ng	< 1 ng	< 1 ng	< 1 ng	< 1 ng
	Traces	< 1 ng	< 1 ng	< 1 ng	< 1 ng	< 1 ng	< 1 ng	< 1 ng	< 1 ng	< 1 ng	1	< 1 ng	78.79	8.47	< 1 ng	< 1 ng	< 1 ng	< 1 ng	< 1 ng	< 1 ng
	< 1 ng	< 1 ng	< 1 ng	< 1 ng	< 1 ng	< 1 ng	Traces	< 1 ng	64.4	< 1 ng	< 1 ng	< 1 ng	4.32	439.66	< 1 ng	< 1 ng	< 1 ng	< 1 ng	< 1 ng	< 1 ng
	< 1 ng	< 1 ng	< 1 ng	< 1 ng	< 1 ng	< 1 ng	14.56	< 1 ng	< 1 ng	< 1 ng	< 1 ng	< 1 ng	5.36	3.46	< 1 ng	< 1 ng	< 1 ng	< 1 ng	< 1 ng	< 1 ng
	< 1 ng	< 1 ng	< 1 ng	< 1 ng	Traces	< 1 ng	235.4	< 1 ng	1.19	< 1 ng	< 1 ng	1.17	3.14	71.95	< 1 ng	< 1 ng	< 1 ng	< 1 ng	< 1 ng	< 1 ng
	< 1 ng	< 1 ng	< 1 ng	< 1 ng	< 1 ng	< 1 ng	Traces	< 1 ng	< 1 ng	< 1 ng	< 1 ng	< 1 ng	2.23	1.69	< 1 ng	< 1 ng	< 1 ng	< 1 ng	< 1 ng	< 1 ng
	< 1 ng	< 1 ng	< 1 ng	< 1 ng	< 1 ng	< 1 ng	48.44	< 1 ng	< 1 ng	< 1 ng	< 1 ng	4.8	1.36	43.94	< 1 ng	< 1 ng	< 1 ng	< 1 ng	< 1 ng	< 1 ng
	< 1 ng	< 1 ng	< 1 ng	< 1 ng	< 1 ng	< 1 ng	< 1 ng	< 1 ng	< 1 ng	< 1 ng	9.67	< 1 ng	< 1 ng	< 1 ng	< 1 ng	< 1 ng	< 1 ng	< 1 ng	< 1 ng	< 1 ng
	< 1 ng	< 1 ng	< 1 ng	< 1 ng	< 1 ng	< 1 ng	< 1 ng	< 1 ng	< 1 ng	< 1 ng	< 1 ng	7.91	< 1 ng	9.68	< 1 ng	< 1 ng	< 1 ng	< 1 ng	< 1 ng	< 1 ng
	< 1 ng	< 1 ng	< 1 ng	< 1 ng	< 1 ng	< 1 ng	< 1 ng	< 1 ng	< 1 ng	< 1 ng	3.04	< 1 ng	< 1 ng	< 1 ng	< 1 ng	< 1 ng	< 1 ng	< 1 ng	< 1 ng	< 1 ng
	< 1 ng	< 1 ng	< 1 ng	< 1 ng	Traces	< 1 ng	< 1 ng	< 1 ng	< 1 ng	< 1 ng	< 1 ng	2.64	2.08	6.38	< 1 ng	< 1 ng	< 1 ng	< 1 ng	< 1 ng	< 1 ng
	< 1 ng	< 1 ng	< 1 ng	< 1 ng	< 1 ng	< 1 ng	< 1 ng	< 1 ng	< 1 ng	< 1 ng	1.09	< 1 ng	< 1 ng	< 1 ng	< 1 ng	< 1 ng	< 1 ng	< 1 ng	< 1 ng	< 1 ng
	< 1 ng	< 1 ng	< 1 ng	< 1 ng	113.15	< 1 ng	< 1 ng	< 1 ng	61.28	< 1 ng	4320.46	3.88	< 1 ng	7.8	< 1 ng	< 1 ng	< 1 ng	< 1 ng	< 1 ng	< 1 ng
	< 1 ng	< 1 ng	< 1 ng	< 1 ng	Traces	< 1 ng	< 1 ng	< 1 ng	< 1 ng	< 1 ng	1.81	< 1 ng	< 1 ng	< 1 ng	< 1 ng	< 1 ng	< 1 ng	< 1 ng	< 1 ng	< 1 ng
	< 1 ng	< 1 ng	< 1 ng	< 1 ng	10.71	< 1 ng	< 1 ng	< 1 ng	< 1 ng	< 1 ng	24.54	1.87	< 1 ng	< 1 ng	< 1 ng	< 1 ng	< 1 ng	< 1 ng	< 1 ng	< 1 ng
	< 1 ng	< 1 ng	< 1 ng	< 1 ng	< 1 ng	< 1 ng	< 1 ng	< 1 ng	< 1 ng	< 1 ng	< 1 ng	< 1 ng	5	< 1 ng	< 1 ng	< 1 ng	< 1 ng	< 1 ng	< 1 ng	< 1 ng
	< 1 ng	< 1 ng	< 1 ng	< 1 ng	Traces	< 1 ng	< 1 ng	< 1 ng	< 1 ng	< 1 ng	17.79	2.84	2.4	< 1 ng	< 1 ng	< 1 ng	< 1 ng	< 1 ng	< 1 ng	< 1 ng
	< 1 ng	< 1 ng	< 1 ng	< 1 ng	Traces	16.74	Traces	< 1 ng	< 1 ng	< 1 ng	3.84	< 1 ng	9.33	9.63	< 1 ng	< 1 ng	< 1 ng	< 1 ng	< 1 ng	< 1 ng
	< 1 ng	25.75	< 1 ng	< 1 ng	Traces	< 1 ng	< 1 ng	< 1 ng	< 1 ng	< 1 ng	1.08	< 1 ng	6.72	4.42	< 1 ng	< 1 ng	< 1 ng	< 1 ng	< 1 ng	< 1 ng
	< 1 ng	< 1 ng	< 1 ng	< 1 ng	< 1 ng	< 1 ng	12.6	< 1 ng	< 1 ng	< 1 ng	< 1 ng	< 1 ng	13.4	< 1 ng	< 1 ng	< 1 ng	< 1 ng	< 1 ng	< 1 ng	< 1 ng
	< 1 ng	< 1 ng	< 1 ng	< 1 ng	< 1 ng	< 1 ng	< 1 ng	< 1 ng	< 1 ng	< 1 ng	< 1 ng	< 1 ng	< 1 ng	< 1 ng	< 1 ng	< 1 ng	< 1 ng	< 1 ng	< 1 ng	Traces
	258.42	< 1 ng	< 1 ng	< 1 ng	< 1 ng	Traces	19.09	< 1 ng	< 1 ng	< 1 ng	< 1 ng	< 1 ng	1.32	3.62	< 1 ng	< 1 ng	< 1 ng	< 1 ng	< 1 ng	< 1 ng
	< 1 ng	< 1 ng	< 1 ng	< 1 ng	< 1 ng	< 1 ng	261.82	< 1 ng	2.51	< 1 ng	4.62	< 1 ng	< 1 ng	< 1 ng	< 1 ng	< 1 ng	< 1 ng	< 1 ng	< 1 ng	< 1 ng
	< 1 ng	< 1 ng	< 1 ng	< 1 ng	Traces	< 1 ng	< 1 ng	< 1 ng	< 1 ng	< 1 ng	< 1 ng	< 1 ng	< 1 ng	< 1 ng	< 1 ng	< 1 ng	< 1 ng	< 1 ng	< 1 ng	< 1 ng
	< 1 ng	< 1 ng	< 1 ng	< 1 ng	< 1 ng	12.46	< 1 ng	< 1 ng	< 1 ng	31.11	< 1 ng	2376.11	< 1 ng	< 1 ng	< 1 ng	< 1 ng	< 1 ng	< 1 ng	< 1 ng	< 1 ng
	< 1 ng	< 1 ng	< 1 ng	< 1 ng	14.87	Traces	Traces	< 1 ng	< 1 ng	< 1 ng	< 1 ng	42.58	3.06	< 1 ng	< 1 ng	< 1 ng	< 1 ng	< 1 ng	< 1 ng	< 1 ng
	< 1 ng	< 1 ng	< 1 ng	< 1 ng	Traces	< 1 ng	29.13	< 1 ng	< 1 ng	< 1 ng	< 1 ng	5.74	35.81	< 1 ng	< 1 ng	< 1 ng	< 1 ng	< 1 ng	143.8	< 1 ng
	< 1 ng	< 1 ng	< 1 ng	< 1 ng	< 1 ng	< 1 ng	< 1 ng	< 1 ng	40.49	< 1 ng	1.2	11.14	< 1 ng	< 1 ng	< 1 ng	< 1 ng	< 1 ng	< 1 ng	< 1 ng	< 1 ng
	< 1 ng	< 1 ng	< 1 ng	< 1 ng	56.38	< 1 ng	< 1 ng	< 1 ng	76.32	< 1 ng	54.58	< 1 ng	29.29	< 1 ng	< 1 ng	< 1 ng	< 1 ng	< 1 ng	< 1 ng	< 1 ng
	461.6	< 1 ng	< 1 ng	< 1 ng	Traces	72	Traces	< 1 ng	15.8	< 1 ng	1.8	3.5	< 1 ng	< 1 ng	< 1 ng	< 1 ng	< 1 ng	< 1 ng	< 1 ng	< 1 ng
	< 1 ng	< 1 ng	< 1 ng	< 1 ng	< 1 ng	Traces	Traces	< 1 ng	10.1	< 1 ng	7.7	< 1 ng	< 1 ng	< 1 ng	< 1 ng	< 1 ng	< 1 ng	< 1 ng	< 1 ng	< 1 ng
	< 1 ng	< 1 ng	< 1 ng	< 1 ng	13.6	< 1 ng	Traces	< 1 ng	23.1	< 1 ng	8.7	5.1	< 1 ng	357.8	< 1 ng	< 1 ng	< 1 ng	< 1 ng	< 1 ng	< 1 ng
	< 1 ng	< 1 ng	< 1 ng	< 1 ng	< 1 ng	< 1 ng	< 1 ng	< 1 ng	1.8	< 1 ng	18.2	< 1 ng	< 1 ng	45.3	< 1 ng	< 1 ng	< 1 ng	< 1 ng	< 1 ng	< 1 ng
	< 1 ng	< 1 ng	< 1 ng	< 1 ng	< 1 ng	< 1 ng	< 1 ng	< 1 ng	1.9	< 1 ng	30.5	< 1 ng	< 1 ng	206.9	< 1 ng	< 1 ng	< 1 ng	< 1 ng	< 1 ng	< 1 ng
	< 1 ng	< 1 ng	< 1 ng	< 1 ng	Traces	< 1 ng	11.6	< 1 ng	1.3	< 1 ng	5.2	< 1 ng	< 1 ng	10.6	< 1 ng	< 1 ng	< 1 ng	< 1 ng	< 1 ng	< 1 ng
	< 1 ng	< 1 ng	< 1 ng	< 1 ng	< 1 ng	< 1 ng	Traces	< 1 ng	< 1 ng	< 1 ng	4.5	< 1 ng	< 1 ng	30.8	< 1 ng	< 1 ng	< 1 ng	< 1 ng	< 1 ng	< 1 ng
	< 1 ng	< 1 ng	< 1 ng	< 1 ng	Traces	< 1 ng	< 1 ng	< 1 ng	< 1 ng	< 1 ng	9.7	< 1 ng	< 1 ng	< 1 ng	< 1 ng	< 1 ng	< 1 ng	< 1 ng	< 1 ng	< 1 ng
	< 1 ng	44.9	< 1 ng	< 1 ng	10.3	< 1 ng	< 1 ng	35	< 1 ng	< 1 ng	7.7	< 1 ng	< 1 ng	29.5	< 1 ng	< 1 ng	< 1 ng	< 1 ng	< 1 ng	< 1 ng
	< 1 ng	< 1 ng	< 1 ng	< 1 ng	34.4	< 1 ng	< 1 ng	< 1 ng	< 1 ng	< 1 ng	9.5	< 1 ng	< 1 ng	< 1 ng	< 1 ng	< 1 ng	< 1 ng	< 1 ng	< 1 ng	< 1 ng
	< 1 ng	< 1 ng	< 1 ng	< 1 ng	Traces	< 1 ng	Traces	< 1 ng	1.5	< 1 ng	4	3.8	< 1 ng	< 1 ng	< 1 ng	< 1 ng	< 1 ng	< 1 ng	< 1 ng	< 1 ng
	< 1 ng	< 1 ng	< 1 ng	< 1 ng	Traces	< 1 ng	< 1 ng	< 1 ng	27.2	< 1 ng	20.4	< 1 ng	< 1 ng	< 1 ng	< 1 ng	< 1 ng	< 1 ng	< 1 ng	< 1 ng	< 1 ng
	< 1 ng	< 1 ng	< 1 ng	< 1 ng	< 1 ng	< 1 ng	26.3	< 1 ng	25.6	< 1 ng	15.5	< 1 ng	< 1 ng	< 1 ng	< 1 ng	< 1 ng	< 1 ng	< 1 ng	< 1 ng	< 1 ng
	< 1 ng	< 1 ng	< 1 ng	< 1 ng	< 1 ng	< 1 ng	105.5	< 1 ng	60	< 1 ng	48.5	< 1 ng	46.1	3.7	< 1 ng	< 1 ng	< 1 ng	< 1 ng	Traces	< 1 ng
	< 1 ng	< 1 ng	< 1 ng	< 1 ng	< 1 ng	< 1 ng	19.3	< 1 ng	2.6	< 1 ng	3.4	< 1 ng	3.6	< 1 ng	< 1 ng	< 1 ng	< 1 ng	< 1 ng	Traces	< 1 ng
	< 1 ng	< 1 ng	< 1 ng	< 1 ng	Traces	< 1 ng	Traces	< 1 ng	1.6	< 1 ng	2	10.9	8.5	< 1 ng	< 1 ng	< 1 ng	< 1 ng	< 1 ng	Traces	< 1 ng
